# Supplementary material for: Chlorido{[(E)-2-(diphenyl­phosphan­yl)benzyl­idene](furan-2-ylmeth­yl)amine-κP}gold(I)
Source: Acta Crystallogr Sect E Struct Rep Online. 2012 Dec 15;69(Pt 1):m53. doi: 10.1107/S1600536812050404 (PMC3588354; doi:10.1107/S1600536812050404)
Supplement: Supplementary file 1 [file e-69-00m53-sup1.cif]

##############################################################################
#                                                                            #
# This CIF contains the data in a paper accepted for publication in          #
# Acta Crystallographica Section E. It conforms to the requirements of       #
# Notes for Authors for Acta Crystallographica Section E, and has been       #
# peer reviewed under the auspices of the IUCr Commission on Journals.       #
#                                                                            #
# Full details of the Crystallographic Information File format               #
# are given in the paper "The Crystallographic Information File (CIF):       #
# a New Standard Archive File for Crystallography" by S. R. Hall, F. H.      #
# Allen and I. D. Brown [Acta Cryst. (1991), A47, 655-685].                  #
#                                                                            #
# The current version of the core CIF dictionary is obtainable from          #
# ftp://ftp.iucr.org/pub/cif_core.dic.                                       #
#                                                                            #
# Software is freely available for graphical display of the structure(s)     #
# in this CIF. For information consult the CIF software page                 #
# http://www.iucr.org/resources/cif/software.                                #
#                                                                            #
# This file may be used for bona fide research purposes within the           #
# scientific community so long as proper attribution is given to the journal # 
# article from which it was obtained.                                        #
#                                                                            #
##############################################################################
data_I
_audit_creation_method     SHELXL-97
_chemical_name_systematic
;
Chlorido{[(<i>E</i>)-2-(diphenylphosphanyl)benzylidene](furan-2-
ylmethyl)amine-\k<i>P</i>}gold(I)
;
_chemical_name_common     ?
_chemical_formula_moiety     'C24 H20 Au Cl N O P'
_chemical_formula_sum     'C24 H20 Au Cl N O P'
_chemical_formula_iupac     '[Au Cl (C24 H20 N O P)]'
_chemical_formula_weight     601.80
_chemical_melting_point     ?
_symmetry_cell_setting     monoclinic
_symmetry_space_group_name_H-M     'P 21/n'
_symmetry_space_group_name_Hall     '-P 2yn'
loop_
    _symmetry_equiv_pos_as_xyz
    'x, y, z'
    '-x+1/2, y+1/2, -z+1/2'
    '-x, -y, -z'
    'x-1/2, -y-1/2, z-1/2'
_cell_length_a     13.4559(4)
_cell_length_b     10.3917(2)
_cell_length_c     17.2641(4)
_cell_angle_alpha     90.00
_cell_angle_beta     111.7510(10)
_cell_angle_gamma     90.00
_cell_volume     2242.16(9)
_cell_formula_units_Z     4
_cell_measurement_reflns_used     5534
_cell_measurement_theta_min     3.55
_cell_measurement_theta_max     28.28
_cell_measurement_temperature     173(2)
_exptl_crystal_description     plate
_exptl_crystal_colour     yellow
_exptl_crystal_size_max     0.16
_exptl_crystal_size_mid     0.11
_exptl_crystal_size_min     0.02
_exptl_crystal_density_diffrn     1.783
_exptl_crystal_density_meas     ?
_exptl_crystal_density_method     'not measured'
_exptl_crystal_F_000     1160
_exptl_absorpt_coefficient_mu     6.766
_exptl_absorpt_correction_type     multi-scan
_exptl_absorpt_process_details     '(SADABS; Bruker, 2007)'
_exptl_absorpt_correction_T_min     0.4107
_exptl_absorpt_correction_T_max     0.8765
_exptl_special_details     ?
_diffrn_ambient_temperature     173(2)
_diffrn_radiation_type     MoK\a
_diffrn_radiation_wavelength     0.71073
_diffrn_radiation_source     'fine-focus sealed tube'
_diffrn_radiation_monochromator     graphite
_diffrn_measurement_device_type     'Bruker APEXII 4K CCD'
_diffrn_measurement_method     '0.5\%  \w scans, 20s'
_diffrn_detector_area_resol_mean     0
_diffrn_reflns_number     74340
_diffrn_reflns_av_R_equivalents     0.1002
_diffrn_reflns_av_sigmaI/netI     0.0401
_diffrn_reflns_theta_min     3.11
_diffrn_reflns_theta_max     28.28
_diffrn_reflns_theta_full     28.28
_diffrn_measured_fraction_theta_max     0.997
_diffrn_measured_fraction_theta_full     0.997
_diffrn_reflns_limit_h_min     -17
_diffrn_reflns_limit_h_max     17
_diffrn_reflns_limit_k_min     -13
_diffrn_reflns_limit_k_max     13
_diffrn_reflns_limit_l_min     -23
_diffrn_reflns_limit_l_max     23
_diffrn_standards_number     0
_diffrn_standards_interval_count     0
_diffrn_standards_interval_time     0
_diffrn_standards_decay_%     0
_refine_special_details
;
Refinement of <i>F</i>^2^ against ALL reflections. The weighted <i>R</i>-factor
<i>wR</i> and goodness of fit <i>S</i> are based on <i>F</i>^2^, conventional
<i>R</i>-factors <i>R</i> are based on <i>F</i>, with <i>F</i> set to zero for
negative <i>F</i>^2^. The threshold expression of <i>F</i>^2^ >
\s(<i>F</i>^2^) is used only for calculating <i>R</i>-factors(gt) <i>etc</i>.
and is not relevant to the choice of reflections for refinement.
<i>R</i>-factors based on <i>F</i>^2^ are statistically about twice as large
as those based on <i>F</i>, and <i>R</i>- factors based on ALL data will be
even larger.
;
_reflns_number_total     5536
_reflns_number_gt     4175
_reflns_threshold_expression     I>2sigma(I)
_refine_ls_structure_factor_coef     Fsqd
_refine_ls_matrix_type     full
_refine_ls_R_factor_all     0.0644
_refine_ls_R_factor_gt     0.0390
_refine_ls_wR_factor_gt     0.0878
_refine_ls_wR_factor_ref     0.0999
_refine_ls_goodness_of_fit_ref     1.072
_refine_ls_restrained_S_all     1.055
_refine_ls_number_reflns     5536
_refine_ls_number_parameters     299
_refine_ls_number_restraints     240
_refine_ls_hydrogen_treatment     constr
_refine_ls_weighting_scheme     calc
_refine_ls_weighting_details
         'calc w=1/[\s^2^(Fo^2^)+(0.0574P)^2^+0.0000P] where P=(Fo^2^+2Fc^2^)/3'
_atom_sites_solution_hydrogens     geom
_atom_sites_solution_primary     direct
_atom_sites_solution_secondary     difmap
_refine_ls_shift/su_max     0.003
_refine_ls_shift/su_mean     0.000
_refine_diff_density_max     2.273
_refine_diff_density_min     -1.517
_refine_ls_extinction_method     none
_refine_ls_extinction_coef     ?
loop_
    _atom_type_symbol
    _atom_type_description
    _atom_type_scat_dispersion_real
    _atom_type_scat_dispersion_imag
    _atom_type_scat_source
    'C' 'C' 0.0033 0.0016
                         'International Tables Vol C Tables 4.2.6.8 and 6.1.1.4'
    'H' 'H' 0.0000 0.0000
                         'International Tables Vol C Tables 4.2.6.8 and 6.1.1.4'
    'N' 'N' 0.0061 0.0033
                         'International Tables Vol C Tables 4.2.6.8 and 6.1.1.4'
    'O' 'O' 0.0106 0.0060
                         'International Tables Vol C Tables 4.2.6.8 and 6.1.1.4'
    'P' 'P' 0.1023 0.0942
                         'International Tables Vol C Tables 4.2.6.8 and 6.1.1.4'
    'Cl' 'Cl' 0.1484 0.1585
                         'International Tables Vol C Tables 4.2.6.8 and 6.1.1.4'
    'Au' 'Au' -2.0133 8.8022
                         'International Tables Vol C Tables 4.2.6.8 and 6.1.1.4'
_computing_data_collection     'APEX2 (Bruker, 2007)'
_computing_cell_refinement     'SAINT (Bruker, 2007)'
_computing_data_reduction     'SAINT and XPREP (Bruker, 2007)'
_computing_structure_solution     'SHELXS97 (Sheldrick, 2008)'
_computing_structure_refinement     'SHELXL97 (Sheldrick, 2008)'
_computing_molecular_graphics     'DIAMOND (Brandenburg & Putz, 2005)'
_computing_publication_material     'WinGX (Farrugia, 2012)'
loop_
    _atom_site_type_symbol
    _atom_site_label
    _atom_site_fract_x
    _atom_site_fract_y
    _atom_site_fract_z
    _atom_site_U_iso_or_equiv
    _atom_site_adp_type
    _atom_site_calc_flag
    _atom_site_refinement_flags
    _atom_site_occupancy
    _atom_site_symmetry_multiplicity
    _atom_site_disorder_assembly
    _atom_site_disorder_group
    Cl Cl1 0.67118(12) -0.07954(12) 0.82704(9) 0.0504(3) Uani d . 1 1 . .
    Au Au2 0.537496(15) 0.068557(17) 0.801052(11) 0.03605(9) Uani d . 1 1 . .
    P P3 0.40775(10) 0.21597(12) 0.76820(7) 0.0330(3) Uani d . 1 1 . .
    C C4 0.3211(4) 0.1963(5) 0.8271(3) 0.0402(11) Uani d U 1 1 . .
    C C5 0.2133(4) 0.2276(6) 0.7948(4) 0.0525(14) Uani d U 1 1 . .
    H H5 0.1813 0.2570 0.7389 0.063 Uiso calc R 1 1 . .
    C C6 0.1517(6) 0.2161(7) 0.8440(5) 0.0707(19) Uani d U 1 1 . .
    H H6 0.0775 0.2361 0.8213 0.085 Uiso calc R 1 1 . .
    C C7 0.1992(7) 0.1753(6) 0.9262(5) 0.075(2) Uani d U 1 1 . .
    H H7 0.1576 0.1680 0.9600 0.090 Uiso calc R 1 1 . .
    C C8 0.3059(7) 0.1456(6) 0.9584(4) 0.0696(19) Uani d U 1 1 . .
    H H8 0.3384 0.1187 1.0148 0.084 Uiso calc R 1 1 . .
    C C9 0.3670(5) 0.1546(5) 0.9092(3) 0.0543(14) Uani d U 1 1 . .
    H H9 0.4406 0.1320 0.9318 0.065 Uiso calc R 1 1 . .
    C C10 0.3191(4) 0.2085(5) 0.6596(3) 0.0342(10) Uani d U 1 1 . .
    C C11 0.2655(4) 0.3144(5) 0.6159(3) 0.0477(13) Uani d U 1 1 . .
    H H11 0.2723 0.3954 0.6429 0.057 Uiso calc R 1 1 . .
    C C12 0.2017(5) 0.3020(6) 0.5326(4) 0.0626(17) Uani d U 1 1 . .
    H H12 0.1644 0.3750 0.5026 0.075 Uiso calc R 1 1 . .
    C C13 0.1913(5) 0.1858(6) 0.4923(3) 0.0588(16) Uani d U 1 1 . .
    H H13 0.1469 0.1788 0.4350 0.071 Uiso calc R 1 1 . .
    C C14 0.2447(5) 0.0805(6) 0.5347(4) 0.0561(16) Uani d U 1 1 . .
    H H14 0.2395 0.0006 0.5068 0.067 Uiso calc R 1 1 . .
    C C15 0.3072(4) 0.0910(5) 0.6195(3) 0.0436(12) Uani d U 1 1 . .
    H H15 0.3418 0.0169 0.6499 0.052 Uiso calc R 1 1 . .
    C C16 0.4594(4) 0.3787(5) 0.7951(3) 0.0326(10) Uani d U 1 1 . .
    C C17 0.4287(4) 0.4506(4) 0.8500(3) 0.0373(11) Uani d U 1 1 . .
    H H17 0.3743 0.4178 0.8672 0.045 Uiso calc R 1 1 . .
    C C18 0.4745(5) 0.5690(4) 0.8810(4) 0.0463(13) Uani d U 1 1 . .
    H H18 0.4517 0.6157 0.9187 0.056 Uiso calc R 1 1 . .
    C C19 0.5530(5) 0.6175(5) 0.8564(4) 0.0522(14) Uani d U 1 1 . .
    H H19 0.5860 0.6974 0.8778 0.063 Uiso calc R 1 1 . .
    C C20 0.5835(5) 0.5500(5) 0.8009(4) 0.0499(14) Uani d U 1 1 . .
    H H20 0.6372 0.5856 0.7839 0.060 Uiso calc R 1 1 . .
    C C21 0.5394(4) 0.4311(4) 0.7681(3) 0.0392(11) Uani d U 1 1 . .
    C C22 0.5774(4) 0.3688(6) 0.7093(3) 0.0458(12) Uani d U 1 1 . .
    H H22 0.6342 0.4075 0.6977 0.055 Uiso calc R 1 1 . .
    N N23 0.5382(3) 0.2656(4) 0.6732(3) 0.0441(10) Uani d U 1 1 . .
    C C24 0.5800(5) 0.2119(7) 0.6128(4) 0.0604(16) Uani d U 1 1 A .
    H H24A 0.5925 0.1184 0.6225 0.072 Uiso calc R 1 1 . .
    H H24B 0.6490 0.2533 0.6197 0.072 Uiso calc R 1 1 . .
    C C25 0.5007(5) 0.2348(6) 0.5259(4) 0.0577(15) Uani d U 1 1 . .
    C C26 0.478(2) 0.354(2) 0.5111(14) 0.069(4) Uani d PU 0.51(2) 1 A 1
    H H26 0.5032 0.4279 0.5455 0.082 Uiso calc PR 0.51(2) 1 A 1
    C C27 0.4039(18) 0.344(2) 0.4285(13) 0.077(4) Uani d PU 0.51(2) 1 A 1
    H H27 0.3607 0.4145 0.3999 0.092 Uiso calc PR 0.51(2) 1 A 1
    C C28 0.399(2) 0.235(2) 0.3948(16) 0.075(5) Uani d PU 0.51(2) 1 A 1
    H H28 0.3521 0.2068 0.3413 0.090 Uiso calc PR 0.51(2) 1 A 1
    O O29 0.4960(14) 0.151(2) 0.4681(13) 0.062(4) Uani d PU 0.51(2) 1 A 1
    C C28A 0.3720(18) 0.3008(19) 0.4016(13) 0.058(4) Uani d PU 0.49(2) 1 A 2
    H H28A 0.3158 0.3466 0.3607 0.070 Uiso calc PR 0.49(2) 1 A 2
    C C27A 0.418(2) 0.1871(19) 0.3925(15) 0.066(4) Uani d PU 0.49(2) 1 A 2
    H H27A 0.4114 0.1472 0.3413 0.079 Uiso calc PR 0.49(2) 1 A 2
    C C26A 0.466(3) 0.150(5) 0.457(3) 0.070(5) Uani d PU 0.49(2) 1 A 2
    H H26A 0.4823 0.0607 0.4651 0.084 Uiso calc PR 0.49(2) 1 A 2
    O O29A 0.4309(12) 0.3359(15) 0.4912(11) 0.072(4) Uani d PU 0.49(2) 1 A 2
loop_
    _atom_site_aniso_label
    _atom_site_aniso_U_11
    _atom_site_aniso_U_22
    _atom_site_aniso_U_33
    _atom_site_aniso_U_12
    _atom_site_aniso_U_13
    _atom_site_aniso_U_23
    Cl1 0.0522(8) 0.0505(8) 0.0493(8) 0.0131(6) 0.0198(7) 0.0090(6)
    Au2 0.03944(13) 0.03606(13) 0.02786(12) 0.00058(8) 0.00691(8) 0.00152(8)
    P3 0.0335(6) 0.0360(7) 0.0249(6) -0.0020(5) 0.0057(5) 0.0002(5)
    C4 0.054(3) 0.036(3) 0.033(3) -0.013(2) 0.019(2) -0.007(2)
    C5 0.048(3) 0.062(4) 0.053(3) -0.019(3) 0.025(3) -0.016(3)
    C6 0.074(4) 0.075(4) 0.079(5) -0.032(4) 0.047(4) -0.038(4)
    C7 0.108(5) 0.067(4) 0.082(5) -0.039(4) 0.073(5) -0.034(4)
    C8 0.128(6) 0.049(4) 0.048(4) -0.021(4) 0.051(4) -0.010(3)
    C9 0.081(4) 0.048(3) 0.036(3) -0.009(3) 0.024(3) -0.003(2)
    C10 0.032(2) 0.039(3) 0.026(2) -0.011(2) 0.0051(19) -0.001(2)
    C11 0.054(3) 0.044(3) 0.033(3) -0.008(2) 0.002(2) 0.001(2)
    C12 0.059(4) 0.064(4) 0.044(3) -0.012(3) -0.005(3) 0.011(3)
    C13 0.054(3) 0.080(4) 0.030(3) -0.021(3) 0.000(3) -0.002(3)
    C14 0.053(4) 0.066(4) 0.040(3) -0.014(3) 0.007(3) -0.017(3)
    C15 0.041(3) 0.045(3) 0.040(3) -0.004(2) 0.009(2) -0.007(2)
    C16 0.030(2) 0.036(2) 0.025(2) 0.000(2) 0.0021(19) 0.002(2)
    C17 0.033(3) 0.033(3) 0.041(3) -0.0011(19) 0.008(2) -0.002(2)
    C18 0.052(3) 0.039(3) 0.041(3) 0.004(2) 0.009(3) -0.004(2)
    C19 0.062(4) 0.036(3) 0.047(3) -0.011(3) 0.007(3) -0.003(3)
    C20 0.053(3) 0.046(3) 0.043(3) -0.007(2) 0.008(3) 0.002(2)
    C21 0.039(3) 0.044(3) 0.028(2) -0.004(2) 0.004(2) 0.005(2)
    C22 0.042(3) 0.056(3) 0.038(3) -0.010(3) 0.014(2) 0.002(3)
    N23 0.040(2) 0.057(3) 0.036(2) -0.007(2) 0.015(2) 0.003(2)
    C24 0.067(4) 0.066(4) 0.049(3) -0.013(3) 0.022(3) -0.012(3)
    C25 0.070(4) 0.062(4) 0.046(3) -0.017(3) 0.027(3) -0.005(3)
    C26 0.088(10) 0.069(9) 0.044(8) 0.000(9) 0.020(8) 0.002(7)
    C27 0.091(9) 0.090(9) 0.048(9) 0.006(8) 0.025(8) 0.007(8)
    C28 0.089(9) 0.080(10) 0.045(7) -0.008(9) 0.012(7) 0.000(9)
    O29 0.082(9) 0.059(5) 0.038(7) -0.008(8) 0.016(7) -0.011(5)
    C28A 0.075(8) 0.061(9) 0.044(8) -0.003(7) 0.026(6) 0.003(7)
    C27A 0.092(9) 0.069(9) 0.036(6) -0.011(8) 0.022(6) -0.005(7)
    C26A 0.084(11) 0.064(8) 0.044(8) -0.013(9) 0.005(8) -0.004(7)
    O29A 0.077(8) 0.076(7) 0.063(8) -0.008(6) 0.026(7) 0.010(6)
_geom_special_details
;
All e.s.d.'s (except the e.s.d. in the dihedral angle between two l.s. planes)
are estimated using the full covariance matrix. The cell e.s.d.'s are taken
into account individually in the estimation of e.s.d.'s in distances, angles
and torsion angles; correlations between e.s.d.'s in cell parameters are only
used when they are defined by crystal symmetry. An approximate (isotropic)
treatment of cell e.s.d.'s is used for estimating e.s.d.'s involving l.s.
planes.
;
loop_
    _geom_bond_atom_site_label_1
    _geom_bond_atom_site_label_2
    _geom_bond_site_symmetry_2
    _geom_bond_distance
    _geom_bond_publ_flag
    Cl1 Au2 . 2.2820(13) ?
    Au2 P3 . 2.2321(13) ?
    P3 C10 . 1.813(5) ?
    P3 C4 . 1.821(5) ?
    P3 C16 . 1.822(5) ?
    C4 C5 . 1.386(7) ?
    C4 C9 . 1.389(7) ?
    C5 C6 . 1.394(8) ?
    C5 H5 . 0.9500 ?
    C6 C7 . 1.390(10) ?
    C6 H6 . 0.9500 ?
    C7 C8 . 1.370(10) ?
    C7 H7 . 0.9500 ?
    C8 C9 . 1.386(8) ?
    C8 H8 . 0.9500 ?
    C9 H9 . 0.9500 ?
    C10 C11 . 1.377(7) ?
    C10 C15 . 1.384(7) ?
    C11 C12 . 1.381(7) ?
    C11 H11 . 0.9500 ?
    C12 C13 . 1.374(8) ?
    C12 H12 . 0.9500 ?
    C13 C14 . 1.364(8) ?
    C13 H13 . 0.9500 ?
    C14 C15 . 1.396(7) ?
    C14 H14 . 0.9500 ?
    C15 H15 . 0.9500 ?
    C16 C17 . 1.385(7) ?
    C16 C21 . 1.430(7) ?
    C17 C18 . 1.391(6) ?
    C17 H17 . 0.9500 ?
    C18 C19 . 1.371(8) ?
    C18 H18 . 0.9500 ?
    C19 C20 . 1.368(8) ?
    C19 H19 . 0.9500 ?
    C20 C21 . 1.397(7) ?
    C20 H20 . 0.9500 ?
    C21 C22 . 1.446(8) ?
    C22 N23 . 1.254(6) ?
    C22 H22 . 0.9500 ?
    N23 C24 . 1.467(7) ?
    C24 C25 . 1.503(9) ?
    C24 H24A . 0.9900 ?
    C24 H24B . 0.9900 ?
    C25 C26 . 1.28(2) ?
    C25 O29 . 1.30(2) ?
    C25 O29A . 1.388(17) ?
    C25 C26A . 1.41(4) ?
    C26 C27 . 1.41(3) ?
    C26 H26 . 0.9500 ?
    C27 C28 . 1.27(3) ?
    C27 H27 . 0.9500 ?
    C28 O29 . 1.68(4) ?
    C28 H28 . 0.9500 ?
    C28A C27A . 1.37(3) ?
    C28A O29A . 1.50(2) ?
    C28A H28A . 0.9500 ?
    C27A C26A . 1.13(5) ?
    C27A H27A . 0.9500 ?
    C26A H26A . 0.9500 ?
loop_
    _geom_angle_atom_site_label_1
    _geom_angle_atom_site_label_2
    _geom_angle_atom_site_label_3
    _geom_angle_site_symmetry_1
    _geom_angle_site_symmetry_3
    _geom_angle
    _geom_angle_publ_flag
    P3 Au2 Cl1 . . 176.49(5) ?
    C10 P3 C4 . . 105.1(2) ?
    C10 P3 C16 . . 110.2(2) ?
    C4 P3 C16 . . 103.0(2) ?
    C10 P3 Au2 . . 112.74(17) ?
    C4 P3 Au2 . . 112.53(18) ?
    C16 P3 Au2 . . 112.55(15) ?
    C5 C4 C9 . . 119.1(5) ?
    C5 C4 P3 . . 122.7(4) ?
    C9 C4 P3 . . 118.1(4) ?
    C4 C5 C6 . . 120.3(6) ?
    C4 C5 H5 . . 119.8 ?
    C6 C5 H5 . . 119.8 ?
    C7 C6 C5 . . 119.7(7) ?
    C7 C6 H6 . . 120.1 ?
    C5 C6 H6 . . 120.1 ?
    C8 C7 C6 . . 120.0(6) ?
    C8 C7 H7 . . 120.0 ?
    C6 C7 H7 . . 120.0 ?
    C7 C8 C9 . . 120.4(6) ?
    C7 C8 H8 . . 119.8 ?
    C9 C8 H8 . . 119.8 ?
    C8 C9 C4 . . 120.4(6) ?
    C8 C9 H9 . . 119.8 ?
    C4 C9 H9 . . 119.8 ?
    C11 C10 C15 . . 119.4(5) ?
    C11 C10 P3 . . 122.9(4) ?
    C15 C10 P3 . . 117.7(4) ?
    C10 C11 C12 . . 119.6(5) ?
    C10 C11 H11 . . 120.2 ?
    C12 C11 H11 . . 120.2 ?
    C13 C12 C11 . . 121.1(6) ?
    C13 C12 H12 . . 119.5 ?
    C11 C12 H12 . . 119.5 ?
    C14 C13 C12 . . 119.9(5) ?
    C14 C13 H13 . . 120.1 ?
    C12 C13 H13 . . 120.1 ?
    C13 C14 C15 . . 119.6(5) ?
    C13 C14 H14 . . 120.2 ?
    C15 C14 H14 . . 120.2 ?
    C10 C15 C14 . . 120.4(5) ?
    C10 C15 H15 . . 119.8 ?
    C14 C15 H15 . . 119.8 ?
    C17 C16 C21 . . 118.0(4) ?
    C17 C16 P3 . . 119.5(4) ?
    C21 C16 P3 . . 122.2(4) ?
    C16 C17 C18 . . 122.6(5) ?
    C16 C17 H17 . . 118.7 ?
    C18 C17 H17 . . 118.7 ?
    C19 C18 C17 . . 119.2(5) ?
    C19 C18 H18 . . 120.4 ?
    C17 C18 H18 . . 120.4 ?
    C20 C19 C18 . . 119.6(5) ?
    C20 C19 H19 . . 120.2 ?
    C18 C19 H19 . . 120.2 ?
    C19 C20 C21 . . 123.1(6) ?
    C19 C20 H20 . . 118.5 ?
    C21 C20 H20 . . 118.5 ?
    C20 C21 C16 . . 117.5(5) ?
    C20 C21 C22 . . 118.3(5) ?
    C16 C21 C22 . . 124.2(4) ?
    N23 C22 C21 . . 122.6(5) ?
    N23 C22 H22 . . 118.7 ?
    C21 C22 H22 . . 118.7 ?
    C22 N23 C24 . . 118.5(5) ?
    N23 C24 C25 . . 109.4(5) ?
    N23 C24 H24A . . 109.8 ?
    C25 C24 H24A . . 109.8 ?
    N23 C24 H24B . . 109.8 ?
    C25 C24 H24B . . 109.8 ?
    H24A C24 H24B . . 108.2 ?
    C26 C25 O29 . . 123.5(16) ?
    O29 C25 O29A . . 109.9(13) ?
    C26 C25 C26A . . 117(2) ?
    O29A C25 C26A . . 98.6(19) ?
    C26 C25 C24 . . 112.4(12) ?
    O29 C25 C24 . . 118.2(11) ?
    O29A C25 C24 . . 131.8(9) ?
    C26A C25 C24 . . 129.2(18) ?
    C25 C26 C27 . . 98.9(17) ?
    C25 C26 H26 . . 130.5 ?
    C27 C26 H26 . . 130.5 ?
    C28 C27 C26 . . 115(2) ?
    C28 C27 H27 . . 122.3 ?
    C26 C27 H27 . . 122.3 ?
    C27 C28 O29 . . 102.9(19) ?
    C27 C28 H28 . . 128.6 ?
    O29 C28 H28 . . 128.6 ?
    C25 O29 C28 . . 92.1(17) ?
    C27A C28A O29A . . 103.8(18) ?
    C27A C28A H28A . . 128.1 ?
    O29A C28A H28A . . 128.1 ?
    C26A C27A C28A . . 107(3) ?
    C26A C27A H27A . . 126.3 ?
    C28A C27A H27A . . 126.3 ?
    C27A C26A C25 . . 120(4) ?
    C27A C26A H26A . . 119.8 ?
    C25 C26A H26A . . 119.8 ?
    C25 O29A C28A . . 106.0(13) ?
loop_
    _geom_torsion_atom_site_label_1
    _geom_torsion_atom_site_label_2
    _geom_torsion_atom_site_label_3
    _geom_torsion_atom_site_label_4
    _geom_torsion_site_symmetry_1
    _geom_torsion_site_symmetry_2
    _geom_torsion_site_symmetry_3
    _geom_torsion_site_symmetry_4
    _geom_torsion
    _geom_torsion_publ_flag
    C10 P3 C4 C5 . . . . -25.0(5) ?
    C16 P3 C4 C5 . . . . 90.5(5) ?
    Au2 P3 C4 C5 . . . . -148.1(4) ?
    C10 P3 C4 C9 . . . . 158.5(4) ?
    C16 P3 C4 C9 . . . . -86.0(4) ?
    Au2 P3 C4 C9 . . . . 35.4(4) ?
    C9 C4 C5 C6 . . . . -0.6(8) ?
    P3 C4 C5 C6 . . . . -177.1(4) ?
    C4 C5 C6 C7 . . . . 1.2(9) ?
    C5 C6 C7 C8 . . . . -0.5(9) ?
    C6 C7 C8 C9 . . . . -0.8(9) ?
    C7 C8 C9 C4 . . . . 1.3(9) ?
    C5 C4 C9 C8 . . . . -0.6(8) ?
    P3 C4 C9 C8 . . . . 176.0(4) ?
    C4 P3 C10 C11 . . . . 85.8(5) ?
    C16 P3 C10 C11 . . . . -24.6(5) ?
    Au2 P3 C10 C11 . . . . -151.3(4) ?
    C4 P3 C10 C15 . . . . -95.4(4) ?
    C16 P3 C10 C15 . . . . 154.3(4) ?
    Au2 P3 C10 C15 . . . . 27.6(4) ?
    C15 C10 C11 C12 . . . . -0.8(8) ?
    P3 C10 C11 C12 . . . . 178.1(4) ?
    C10 C11 C12 C13 . . . . -0.3(9) ?
    C11 C12 C13 C14 . . . . -0.2(10) ?
    C12 C13 C14 C15 . . . . 1.9(9) ?
    C11 C10 C15 C14 . . . . 2.4(8) ?
    P3 C10 C15 C14 . . . . -176.5(4) ?
    C13 C14 C15 C10 . . . . -3.0(9) ?
    C10 P3 C16 C17 . . . . 112.4(4) ?
    C4 P3 C16 C17 . . . . 0.7(4) ?
    Au2 P3 C16 C17 . . . . -120.8(4) ?
    C10 P3 C16 C21 . . . . -74.0(4) ?
    C4 P3 C16 C21 . . . . 174.3(4) ?
    Au2 P3 C16 C21 . . . . 52.8(4) ?
    C21 C16 C17 C18 . . . . -1.7(7) ?
    P3 C16 C17 C18 . . . . 172.1(4) ?
    C16 C17 C18 C19 . . . . 0.2(8) ?
    C17 C18 C19 C20 . . . . 1.2(8) ?
    C18 C19 C20 C21 . . . . -1.0(9) ?
    C19 C20 C21 C16 . . . . -0.6(8) ?
    C19 C20 C21 C22 . . . . 179.6(5) ?
    C17 C16 C21 C20 . . . . 1.8(7) ?
    P3 C16 C21 C20 . . . . -171.8(4) ?
    C17 C16 C21 C22 . . . . -178.3(5) ?
    P3 C16 C21 C22 . . . . 8.0(7) ?
    C20 C21 C22 N23 . . . . -175.9(5) ?
    C16 C21 C22 N23 . . . . 4.3(8) ?
    C21 C22 N23 C24 . . . . 178.2(5) ?
    C22 N23 C24 C25 . . . . -105.0(6) ?
    N23 C24 C25 C26 . . . . 56.6(14) ?
    N23 C24 C25 O29 . . . . -149.6(13) ?
    N23 C24 C25 O29A . . . . 34.5(12) ?
    N23 C24 C25 C26A . . . . -136(2) ?
    O29 C25 C26 C27 . . . . 28(2) ?
    O29A C25 C26 C27 . . . . -38(3) ?
    C26A C25 C26 C27 . . . . 12(3) ?
    C24 C25 C26 C27 . . . . -179.4(11) ?
    C25 C26 C27 C28 . . . . -11(3) ?
    C26 C27 C28 O29 . . . . -4(3) ?
    C26 C25 O29 C28 . . . . -29(2) ?
    O29A C25 O29 C28 . . . . -2.8(17) ?
    C26A C25 O29 C28 . . . . 42(11) ?
    C24 C25 O29 C28 . . . . -179.6(11) ?
    C27 C28 O29 C25 . . . . 17(2) ?
    O29A C28A C27A C26A . . . . 15(3) ?
    C28A C27A C26A C25 . . . . -22(5) ?
    C26 C25 C26A C27A . . . . -1(5) ?
    O29 C25 C26A C27A . . . . -119(13) ?
    O29A C25 C26A C27A . . . . 19(4) ?
    C24 C25 C26A C27A . . . . -168(3) ?
    C26 C25 O29A C28A . . . . 130(4) ?
    O29 C25 O29A C28A . . . . 4.6(16) ?
    C26A C25 O29A C28A . . . . -6(2) ?
    C24 C25 O29A C28A . . . . -179.3(9) ?
    C27A C28A O29A C25 . . . . -3.5(18) ?
_iucr_refine_instructions_details
;
TITL hc186p2 in P2(1)/n
CELL 0.71073 13.4559 10.3917 17.2641 90 111.751 90
ZERR 4 0.0004 0.0002 0.0004 0 0.001 0
LATT 1
SYMM 0.5-X,0.5+Y,0.5-Z
SFAC C H N O P Cl Au
UNIT 96 80 4 4 4 4 4
SIMU 0.02 0.08 1.7
SIMU 0.02 0.08 1.7
L.S. 10
PLAN  8
SIZE 0.16 0.11 0.02
TEMP -100
FREE C26A C28A
GRID
BOND $H
CONF
ACTA
fmap
MERG 2
OMIT -4 180
OMIT -1 0 1
OMIT 0 1 1
OMIT 0 0 2
OMIT -1 1 1
OMIT 1 1 0
OMIT 2 0 0
OMIT -1 1 2
OMIT -2 0 2
OMIT 1 0 1
OMIT 1 3 2
REM <HKL>C:/Documents%20and%20Settings/ujadmin/Desktop/HC%20186/hc186p2.hkl</H
REM KL>
WGHT    0.057400
FVAR       0.08556   0.50667
CL1   6    0.671181   -0.079535    0.827042    11.00000    0.05217    0.05055 =
         0.04929    0.00898    0.01980    0.01311
AU2   7    0.537496    0.068557    0.801052    11.00000    0.03944    0.03606 =
         0.02786    0.00152    0.00691    0.00058
P3    5    0.407747    0.215969    0.768196    11.00000    0.03352    0.03601 =
         0.02490    0.00024    0.00567   -0.00197
C4    1    0.321118    0.196252    0.827125    11.00000    0.05362    0.03605 =
         0.03326   -0.00699    0.01880   -0.01260
C5    1    0.213324    0.227580    0.794802    11.00000    0.04840    0.06196 =
         0.05270   -0.01604    0.02520   -0.01890
AFIX  43
H5    2    0.181301    0.257006    0.738895    11.00000   -1.20000
AFIX   0
C6    1    0.151666    0.216110    0.843951    11.00000    0.07355    0.07514 =
         0.07940   -0.03823    0.04710   -0.03240
AFIX  43
H6    2    0.077514    0.236117    0.821326    11.00000   -1.20000
AFIX   0
C7    1    0.199160    0.175289    0.926167    11.00000    0.10788    0.06698 =
         0.08226   -0.03420    0.07341   -0.03869
AFIX  43
H7    2    0.157595    0.167958    0.960023    11.00000   -1.20000
AFIX   0
C8    1    0.305930    0.145623    0.958383    11.00000    0.12784    0.04870 =
         0.04828   -0.01018    0.05124   -0.02071
AFIX  43
H8    2    0.338364    0.118738    1.014813    11.00000   -1.20000
AFIX   0
C9    1    0.366954    0.154568    0.909198    11.00000    0.08098    0.04776 =
         0.03614   -0.00326    0.02406   -0.00861
AFIX  43
H9    2    0.440601    0.132042    0.931775    11.00000   -1.20000
AFIX   0
C10   1    0.319094    0.208544    0.659616    11.00000    0.03237    0.03881 =
         0.02644   -0.00142    0.00507   -0.01076
C11   1    0.265469    0.314363    0.615931    11.00000    0.05366    0.04420 =
         0.03282    0.00070    0.00168   -0.00842
AFIX  43
H11   2    0.272278    0.395367    0.642924    11.00000   -1.20000
AFIX   0
C12   1    0.201696    0.301972    0.532584    11.00000    0.05897    0.06408 =
         0.04396    0.01071   -0.00498   -0.01246
AFIX  43
H12   2    0.164443    0.374983    0.502605    11.00000   -1.20000
AFIX   0
C13   1    0.191251    0.185795    0.492323    11.00000    0.05411    0.07965 =
         0.02956   -0.00228    0.00017   -0.02066
AFIX  43
H13   2    0.146853    0.178806    0.435033    11.00000   -1.20000
AFIX   0
C14   1    0.244726    0.080526    0.534742    11.00000    0.05292    0.06597 =
         0.04014   -0.01659    0.00654   -0.01388
AFIX  43
H14   2    0.239475    0.000606    0.506780    11.00000   -1.20000
AFIX   0
C15   1    0.307218    0.090980    0.619505    11.00000    0.04058    0.04468 =
         0.04046   -0.00702    0.00921   -0.00440
AFIX  43
H15   2    0.341816    0.016936    0.649852    11.00000   -1.20000
AFIX   0
C16   1    0.459417    0.378710    0.795097    11.00000    0.03003    0.03584 =
         0.02505    0.00182    0.00206   -0.00035
C17   1    0.428734    0.450625    0.849989    11.00000    0.03295    0.03277 =
         0.04113   -0.00150    0.00768   -0.00111
AFIX  43
H17   2    0.374264    0.417831    0.867173    11.00000   -1.20000
AFIX   0
C18   1    0.474539    0.569022    0.880968    11.00000    0.05228    0.03873 =
         0.04110   -0.00426    0.00937    0.00394
AFIX  43
H18   2    0.451710    0.615749    0.918689    11.00000   -1.20000
AFIX   0
C19   1    0.553001    0.617472    0.856426    11.00000    0.06180    0.03643 =
         0.04724   -0.00268    0.00709   -0.01139
AFIX  43
H19   2    0.585976    0.697438    0.877841    11.00000   -1.20000
AFIX   0
C20   1    0.583515    0.549966    0.800916    11.00000    0.05254    0.04576 =
         0.04309    0.00160    0.00804   -0.00675
AFIX  43
H20   2    0.637211    0.585613    0.783920    11.00000   -1.20000
AFIX   0
C21   1    0.539430    0.431086    0.768052    11.00000    0.03852    0.04392 =
         0.02827    0.00488    0.00423   -0.00416
C22   1    0.577359    0.368769    0.709341    11.00000    0.04227    0.05645 =
         0.03779    0.00184    0.01369   -0.00991
AFIX  43
H22   2    0.634241    0.407509    0.697688    11.00000   -1.20000
AFIX   0
N23   3    0.538155    0.265599    0.673178    11.00000    0.03978    0.05691 =
         0.03648    0.00267    0.01517   -0.00674
C24   1    0.579990    0.211884    0.612757    11.00000    0.06678    0.06620 =
         0.04905   -0.01185    0.02243   -0.01321
AFIX  23
H24A  2    0.592530    0.118370    0.622509    11.00000   -1.20000
H24B  2    0.649022    0.253310    0.619687    11.00000   -1.20000
AFIX   0
C25   1    0.500696    0.234845    0.525851    11.00000    0.06960    0.06186 =
         0.04628   -0.00538    0.02692   -0.01700
PART 1
C26   1    0.477839    0.354487    0.511075    21.00000    0.08787    0.06941 =
         0.04445    0.00164    0.01986    0.00048
AFIX  43
H26   2    0.503178    0.427942    0.545534    21.00000   -1.20000
AFIX   0
C27   1    0.403941    0.344228    0.428469    21.00000    0.09148    0.09010 =
         0.04803    0.00739    0.02465    0.00642
AFIX  43
H27   2    0.360719    0.414538    0.399925    21.00000   -1.20000
AFIX   0
C28   1    0.399004    0.234832    0.394786    21.00000    0.08922    0.07999 =
         0.04504    0.00016    0.01201   -0.00756
AFIX  43
H28   2    0.352115    0.206820    0.341349    21.00000   -1.20000
AFIX   0
O29   4    0.496017    0.151446    0.468092    21.00000    0.08228    0.05867 =
         0.03840   -0.01120    0.01560   -0.00784
PART 0
PART 2
C28A  1    0.372024    0.300808    0.401650   -21.00000    0.07451    0.06085 =
         0.04359    0.00316    0.02594   -0.00309
AFIX  43
H28A  2    0.315776    0.346635    0.360724   -21.00000   -1.20000
AFIX   0
C27A  1    0.418209    0.187094    0.392528   -21.00000    0.09154    0.06895 =
         0.03611   -0.00474    0.02184   -0.01050
AFIX  43
H27A  2    0.411436    0.147153    0.341318   -21.00000   -1.20000
AFIX   0
C26A  1    0.465700    0.149731    0.456999   -21.00000    0.08436    0.06444 =
         0.04387   -0.00384    0.00502   -0.01257
AFIX  43
H26A  2    0.482302    0.060692    0.465140   -21.00000   -1.20000
AFIX   0
O29A  4    0.430948    0.335909    0.491188   -21.00000    0.07656    0.07575 =
         0.06284    0.00966    0.02585   -0.00782
HKLF 4
REM  hc186p2 in P2(1)/n
REM R1 =  0.0390 for   4075 Fo > 4sig(Fo)  and  0.0644 for all   5536 data
REM    299 parameters refined using    240 restraints
END
WGHT      0.0573      0.0000
REM Highest difference peak  2.273,  deepest hole -1.517,  1-sigma level  0.176
Q1    1   0.5412  0.7921  0.8024  11.00000  0.05    2.27
Q2    1   0.3867  0.0685  0.5926  11.00000  0.05    1.95
Q3    1   0.5785  0.0630  0.7761  11.00000  0.05    1.82
Q4    1   0.4864  0.0640  0.8153  11.00000  0.05    1.81
Q5    1   0.0928  0.4197  0.7312  11.00000  0.05    1.14
Q6    1   0.1636  0.2814  0.3265  11.00000  0.05    0.98
Q7    1   0.5370  0.0800  0.8749  11.00000  0.05    0.84
Q8    1   0.0939  0.1542  0.7313  11.00000  0.05    0.65
;
data_global
_journal_date_recd_electronic     2012-11-21
_journal_date_accepted     2012-12-11
_journal_name_full     'Acta Crystallographica, Section E'
_journal_year     2013
_journal_volume     69
_journal_issue      1
_journal_page_first     m53
_journal_page_last     m53
_journal_paper_category     QM
_journal_paper_doi     10.1107/S1600536812050404
_journal_coeditor_code     YK2081
_publ_contact_author_name     'Chiririwa, Haleden'
_publ_contact_author_address
;
Department of Chemistry,
University of Cape Town,
Private Bag,
Rondebosch, 7707
South Africa
;
_publ_contact_author_email     harrychiririwa@yahoo.com
_publ_contact_author_fax     '+27 (021) 6505195'
_publ_contact_author_phone     '+27 (021) 6502527'
_publ_section_title
;\
Chlorido{[(<i>E</i>)-2-(diphenylphosphanyl)benzylidene](furan-2-ylmethyl)amine-\
\k<i>P</i>}gold(I)
;
loop_
    _publ_author_name
    _publ_author_address
    'Chiririwa, Haleden'
;
Department of Chemistry,
University of Cape Town,
Private Bag,
Rondebosch 7707
South Africa
;
    'Wade L. Davis'
;
Research Centre for Synthesis and Catalysis
Department of Chemistry
University of Johannesburg (APK Campus)
PO Box 524
Auckland Park
Johannesburg
2006
South Africa
;
