# Supplementary material for: Chlorido{[(E)-2-(diphenyl­phosphan­yl)benzyl­idene](furan-2-ylmeth­yl)amine-κP}gold(I)
Source: Acta Crystallogr Sect E Struct Rep Online. 2012 Dec 15;69(Pt 1):m53. doi: 10.1107/S1600536812050404 (PMC3588354; doi:10.1107/S1600536812050404)
Supplement: Supplementary file 2 [file e-69-00m53-Isup2.hkl]

# 
# h,k,l, Fc-squared, Fo-squared, sigma(Fo-squared) and status flag 
# 
data_I
_shelx_title ' hc186p2 in P2(1)/n' 
_shelx_refln_list_code          4 
_shelx_F_calc_maximum      390.84 
_exptl_crystal_F_000      1160.00 
_reflns_d_resolution_high  0.7500 
 
loop_ 
 _symmetry_equiv_pos_as_xyz 
 'x, y, z' 
 '-x+1/2, y+1/2, -z+1/2' 
 '-x, -y, -z' 
 'x-1/2, -y-1/2, z-1/2' 
 
_cell_length_a    13.4559 
_cell_length_b    10.3917 
_cell_length_c    17.2641 
_cell_angle_alpha  90.000 
_cell_angle_beta  111.751 
_cell_angle_gamma  90.000 
 
_shelx_F_squared_multiplier     1.000 
 
loop_ 
 _refln_index_h 
 _refln_index_k 
 _refln_index_l 
 _refln_F_squared_calc 
 _refln_F_squared_meas 
 _refln_F_squared_sigma 
 _refln_observed_status 
   4   0   0    19583.54    19297.33    355.56 o 
   6   0   0     1456.45     1390.67     52.63 o 
   8   0   0    12524.91    13887.47    214.47 o 
  10   0   0     5454.14     5993.11    151.45 o 
  12   0   0     4329.84     4444.59    196.64 o 
  14   0   0     5930.47     6509.61    248.39 o 
  16   0   0     1733.74     1899.08    224.80 o 
   2   1   0     1966.76     2353.61     29.13 o 
   3   1   0     6573.48     6756.58     75.25 o 
   4   1   0     3453.88     3501.71     50.74 o 
   5   1   0    14026.68    14429.02    161.59 o 
   6   1   0    12196.32    12963.52    155.02 o 
   7   1   0      341.87      371.28     23.49 o 
   8   1   0     6066.04     6095.15    113.24 o 
   9   1   0     5443.29     5726.20     84.55 o 
  10   1   0     3543.06     3422.00     94.75 o 
  11   1   0     3295.54     3654.67     96.28 o 
  12   1   0        5.64     -126.76     63.38 o 
  13   1   0     5015.73     5275.41    141.78 o 
  14   1   0      245.96      257.36    101.12 o 
  15   1   0     2256.60     2493.66    153.46 o 
  16   1   0       25.22      -44.34    138.39 o 
   0   2   0      521.01      633.18     19.86 o 
   1   2   0     6595.84     7160.11     81.80 o 
   2   2   0    28055.38    30357.47    295.17 o 
   3   2   0    24840.03    26886.43    248.41 o 
   4   2   0    12495.00    13018.19    147.35 o 
   5   2   0    42392.96    46694.04    582.01 o 
   6   2   0     1130.91      972.42     25.98 o 
   7   2   0     9535.87     9775.34    145.06 o 
   8   2   0      874.49      800.92     40.80 o 
   9   2   0    10382.00    10977.16    194.80 o 
  10   2   0     6872.05     6965.44    144.74 o 
  11   2   0     1746.05     1767.25     79.91 o 
  12   2   0     3198.60     3179.47    124.90 o 
  13   2   0      200.62      210.01     83.49 o 
  14   2   0     1621.98     1508.46    115.23 o 
  15   2   0      209.89       41.65    106.56 o 
  16   2   0      263.12      343.36    150.83 o 
   1   3   0     1423.70     1334.57     27.75 o 
   2   3   0     2083.48     1959.12     37.31 o 
   3   3   0     3341.95     3750.84     48.17 o 
   4   3   0    51878.16    54717.13    677.13 o 
   5   3   0     1668.78     1679.39     39.00 o 
   6   3   0    20449.74    21311.28    240.97 o 
   7   3   0       28.45       41.25     23.16 o 
   8   3   0    11145.78    11592.11    177.42 o 
   9   3   0      591.87      536.76     37.09 o 
  10   3   0     8198.06     8909.82    188.54 o 
  11   3   0     1970.00     2039.90     83.82 o 
  12   3   0     1069.50     1047.80     89.39 o 
  13   3   0      524.07      581.39     89.62 o 
  14   3   0        3.57      -85.43     93.84 o 
  15   3   0      141.80        3.27    118.69 o 
  16   3   0      461.35      588.68    139.25 o 
   0   4   0     4357.92     4861.06     87.18 o 
   1   4   0     4329.60     4782.05     55.62 o 
   2   4   0      905.13     1000.24     21.51 o 
   3   4   0    34500.61    37878.57    509.51 o 
   4   4   0     1103.53     1161.97     39.24 o 
   5   4   0    27688.17    29030.38    266.06 o 
   6   4   0      536.52      519.29     25.88 o 
   7   4   0    17694.11    19625.29    277.32 o 
   8   4   0      204.00      172.92     28.71 o 
   9   4   0     5746.92     5911.83    143.23 o 
  10   4   0     1059.58     1107.63     51.85 o 
  11   4   0     2340.37     2579.02    117.72 o 
  12   4   0      273.07      281.87     99.32 o 
  13   4   0       26.02       90.58     92.50 o 
  14   4   0       99.88       44.16    111.99 o 
  15   4   0      108.46      135.40    122.71 o 
   1   5   0     4786.41     4609.81     62.10 o 
   2   5   0     4637.80     4536.78     83.07 o 
   3   5   0     1383.01     1281.18     37.14 o 
   4   5   0    21013.70    22690.01    326.89 o 
   5   5   0     5459.12     5266.93     87.78 o 
   6   5   0    22251.89    24518.41    272.52 o 
   7   5   0      261.37      284.46     34.51 o 
   8   5   0    16835.21    18488.58    280.29 o 
   9   5   0     1756.81     1684.24     59.05 o 
  10   5   0     8096.46     8969.16    212.94 o 
  11   5   0     2399.89     2366.28    107.29 o 
  12   5   0      146.64      216.28     87.30 o 
  13   5   0     1107.16     1149.75    117.99 o 
  14   5   0      154.57       67.42    132.35 o 
  15   5   0      387.44      463.62    175.99 o 
   0   6   0    39271.91    43165.14    694.50 o 
   1   6   0       11.74       42.18     22.53 o 
   2   6   0    21563.84    23164.39    402.76 o 
   3   6   0     1855.37     1764.59     55.47 o 
   4   6   0     6457.40     6765.65    118.62 o 
   5   6   0     5411.11     5446.68    143.09 o 
   6   6   0      909.89      865.71     42.14 o 
   7   6   0     2398.98     2394.09     73.48 o 
   8   6   0     1636.08     1623.48     63.29 o 
   9   6   0     2384.23     2279.18     97.41 o 
  10   6   0     3322.54     3506.45    102.32 o 
  11   6   0      205.54      265.09     81.41 o 
  12   6   0     2357.27     2116.75    144.39 o 
  13   6   0      122.29      -95.32    122.36 o 
  14   6   0     2144.76     2372.90    183.87 o 
  15   6   0        8.44      168.37    164.62 o 
   1   7   0    29828.76    32619.78    447.26 o 
   2   7   0       20.67       -4.60     25.22 o 
   3   7   0     7154.22     7365.05    141.84 o 
   4   7   0       17.66       32.02     30.97 o 
   5   7   0     1662.39     1604.41     58.09 o 
   6   7   0      356.94      400.56     47.31 o 
   7   7   0      706.60      633.83     44.14 o 
   8   7   0      440.73      331.57     57.55 o 
   9   7   0     2745.80     2708.05     92.28 o 
  10   7   0       59.84      -73.66     65.74 o 
  11   7   0      895.90     1052.96    102.85 o 
  12   7   0      104.65      102.19    124.74 o 
  13   7   0     2435.82     2303.43    184.06 o 
  14   7   0        8.30      -24.98    167.64 o 
   0   8   0    26735.09    26726.05   1058.46 o 
   1   8   0      552.04      567.91     38.13 o 
   2   8   0     7820.97     8765.03    213.92 o 
   3   8   0       72.63       10.33     41.67 o 
   4   8   0     3911.85     3862.26     95.61 o 
   5   8   0     1174.20     1272.10     56.82 o 
   6   8   0      497.87      456.01     54.21 o 
   7   8   0      651.88      785.70     64.47 o 
   8   8   0     1372.49     1233.04     80.54 o 
   9   8   0     1067.25     1116.87     88.59 o 
  10   8   0     1761.58     1650.15    116.58 o 
  11   8   0      193.55      163.44    109.00 o 
  12   8   0     1315.15     1119.38    169.78 o 
  13   8   0      193.06        4.64    178.87 o 
   1   9   0     4389.84     4544.92     99.40 o 
   2   9   0      432.30      336.46     42.68 o 
   3   9   0     3947.26     4188.87    175.87 o 
   4   9   0     5309.19     5157.06    143.48 o 
   5   9   0     1932.94     1909.35     84.86 o 
   6   9   0     4109.01     4125.15    126.69 o 
   7   9   0       82.68       30.08     69.58 o 
   8   9   0     2371.94     2295.59    106.13 o 
   9   9   0     1098.44      755.35    102.61 o 
  10   9   0     1682.26     1661.95    152.59 o 
  11   9   0     2215.07     2176.12    160.93 o 
  12   9   0       51.39     -130.78    156.93 o 
   0  10   0      873.37      915.48    135.70 o 
   1  10   0      250.93      172.13     69.44 o 
   2  10   0     2479.29     2185.87     92.13 o 
   3  10   0     3831.67     3839.97    122.82 o 
   4  10   0      852.22      811.54     83.60 o 
   5  10   0     5156.96     5363.16    173.30 o 
   6  10   0        4.69       80.27     71.55 o 
   7  10   0     1707.78     1695.27    112.01 o 
   8  10   0        3.13       56.47     89.29 o 
   9  10   0     1309.97     1178.06    120.81 o 
  10  10   0      226.06      122.83    132.81 o 
  11  10   0      502.80      563.75    171.81 o 
   1  11   0       29.51       -9.24     72.56 o 
   2  11   0     1537.12     1517.87     93.46 o 
   3  11   0        4.19     -172.15     86.07 o 
   4  11   0     5027.20     5027.53    179.93 o 
   5  11   0       25.18      127.71     92.22 o 
   6  11   0     4481.97     4571.92    179.31 o 
   7  11   0        1.00      118.28    112.22 o 
   8  11   0     2379.34     2426.30    161.37 o 
   9  11   0      180.95      257.14    149.64 o 
  10  11   0     1102.69     1008.58    184.55 o 
   0  12   0      456.79      350.79    176.32 o 
   1  12   0       26.40      296.88    118.49 o 
   2  12   0      224.46      270.96    101.95 o 
   3  12   0     1010.03      827.59    118.67 o 
   4  12   0      437.38      311.73    116.88 o 
   5  12   0     1587.73     1453.60    152.94 o 
   6  12   0      275.06      296.60    151.90 o 
   7  12   0     1931.60     1723.01    187.89 o 
   8  12   0        4.41       60.96    170.78 o 
   1  13   0     2262.20     2373.61    197.86 o 
   2  13   0       63.69      -33.11    134.81 o 
   3  13   0      610.12      583.62    187.93 o 
   4  13   0      408.43      482.07    159.64 o 
   5  13   0      136.58      -46.74    164.69 o 
 -15   0   1       43.21      349.80    155.69 o 
 -13   0   1      964.05      772.58    122.40 o 
 -11   0   1     4741.29     5002.22    157.48 o 
  -9   0   1    32390.05    32971.60    712.13 o 
  -7   0   1    47035.26    47109.84    947.99 o 
  -5   0   1    28947.35    31453.15    588.24 o 
  -3   0   1    57515.05    57388.16   1136.16 o 
   3   0   1    53251.30    57099.13   1321.13 o 
   5   0   1    54120.84    60133.50   1063.47 o 
   7   0   1    34560.34    35301.15    678.48 o 
   9   0   1     7795.20     8338.77    245.74 o 
  11   0   1      117.82       81.31     66.67 o 
  13   0   1      678.48      733.98    158.44 o 
  15   0   1     1648.93     2112.01    222.32 o 
 -16   1   1      218.59      401.52    139.47 o 
 -15   1   1     1116.89     1186.63    120.41 o 
 -14   1   1      188.42       72.29     90.91 o 
 -13   1   1     1036.31     1126.16     87.28 o 
 -12   1   1     2099.32     2163.18     79.43 o 
 -11   1   1       59.97       36.77     34.15 o 
 -10   1   1     9719.17     9923.54    171.28 o 
  -9   1   1       99.51      111.25     30.22 o 
  -8   1   1    31119.36    33348.52    493.86 o 
  -7   1   1      315.79      299.93     23.75 o 
  -6   1   1    24354.08    26225.92    321.47 o 
  -5   1   1     2691.67     2705.82     42.12 o 
  -4   1   1    18987.92    19362.98    191.47 o 
  -3   1   1     9882.89    10228.12     79.71 o 
  -2   1   1     6284.71     6655.81     95.63 o 
   1   1   1    27946.26     7384.46   4911.27 o 
   2   1   1    15668.21    16415.56    195.92 o 
   3   1   1    14089.60    14910.69    185.09 o 
   4   1   1    20322.03    20693.05    239.00 o 
   5   1   1     1913.57     1967.46     31.49 o 
   6   1   1    43076.54    45950.77    476.31 o 
   7   1   1     2521.68     2448.06     48.19 o 
   8   1   1    17170.46    17710.62    267.66 o 
   9   1   1     1604.26     1553.97     52.68 o 
  10   1   1     2223.68     2432.48     89.99 o 
  11   1   1     1255.18     1248.00     60.68 o 
  12   1   1        0.02      -88.55     73.74 o 
  13   1   1     1122.08     1063.44    103.11 o 
  14   1   1      528.81      565.56    108.01 o 
  15   1   1      424.66      368.75    132.89 o 
  16   1   1     1356.40     1643.66    185.02 o 
 -16   2   1      845.32      746.60    141.21 o 
 -15   2   1       10.45      -45.26    103.61 o 
 -14   2   1     2574.14     2548.30    116.89 o 
 -13   2   1      847.73      903.68     86.86 o 
 -12   2   1     3200.17     3103.25    104.98 o 
 -11   2   1     2613.57     2532.11     78.59 o 
 -10   2   1      528.96      550.06     44.14 o 
  -9   2   1     4374.54     4411.23     99.84 o 
  -8   2   1        9.50      -18.73     24.67 o 
  -7   2   1    12596.24    12987.26    147.06 o 
  -6   2   1     3989.57     3900.89     58.89 o 
  -5   2   1     6460.37     6159.73     71.36 o 
  -4   2   1    21756.72    22711.35    268.17 o 
  -3   2   1      689.08      686.10     16.62 o 
  -2   2   1    25102.28    25780.62    290.42 o 
  -1   2   1      142.51      121.76      7.84 o 
   0   2   1    45658.88    47812.91    540.53 o 
   1   2   1    80027.37    86521.37    952.90 o 
   2   2   1    25194.55    27941.28    326.26 o 
   3   2   1    25754.00    27683.09    325.20 o 
   4   2   1      405.40      404.27     18.22 o 
   5   2   1    12597.74    13355.09    127.66 o 
   6   2   1     2429.15     2374.03     37.12 o 
   7   2   1    10982.29    11618.80    130.63 o 
   8   2   1     3336.68     3530.34     59.44 o 
   9   2   1      787.73      844.72     41.72 o 
  10   2   1     3559.51     3848.87    128.19 o 
  11   2   1      180.81      150.19     56.83 o 
  12   2   1     3985.11     4317.13    155.59 o 
  13   2   1      103.70       60.63     95.42 o 
  14   2   1     1020.34      984.07    109.30 o 
  15   2   1      431.89      358.48    113.84 o 
  16   2   1      407.34      304.44    142.56 o 
 -16   3   1        8.74     -186.63    137.78 o 
 -15   3   1     1175.35     1149.43    117.17 o 
 -14   3   1       71.52      -52.56     92.65 o 
 -13   3   1     4679.90     5349.54    171.20 o 
 -12   3   1      570.46      399.33     63.13 o 
 -11   3   1     6951.43     7431.49    178.13 o 
 -10   3   1       95.89       57.98     36.14 o 
  -9   3   1       68.41       77.33     30.05 o 
  -8   3   1     1081.32     1184.06     38.64 o 
  -7   3   1      890.52      841.36     30.96 o 
  -6   3   1      880.94      933.76     27.40 o 
  -5   3   1    25911.17    27459.87    322.44 o 
  -4   3   1      934.97      896.07     27.50 o 
  -3   3   1    51105.53    53032.47    662.76 o 
  -2   3   1       55.39       63.58     12.75 o 
  -1   3   1    37909.89    39976.52    390.77 o 
   0   3   1     1992.65     2144.49     36.67 o 
   1   3   1    33505.05    35143.39    346.03 o 
   2   3   1    17217.01    18852.61    204.93 o 
   3   3   1    21460.21    22749.03    270.10 o 
   4   3   1     5553.46     5783.24     71.74 o 
   5   3   1       39.04       33.80     18.44 o 
   6   3   1     3008.53     3073.45     72.98 o 
   7   3   1     3083.54     3416.87     65.09 o 
   8   3   1      499.91      481.17     40.32 o 
   9   3   1     9399.72    10860.12    215.93 o 
  10   3   1        7.02        5.72     33.87 o 
  11   3   1    14680.94    16130.68    412.20 o 
  12   3   1       94.93       88.94     72.09 o 
  13   3   1     4864.10     5077.09    169.74 o 
  14   3   1       52.06      101.93     99.72 o 
  15   3   1      616.51      543.95    147.91 o 
 -16   4   1      937.18     1272.77    218.17 o 
 -15   4   1       55.71      -22.18    111.31 o 
 -14   4   1     2688.86     2689.79    162.28 o 
 -13   4   1      137.32       78.55     85.33 o 
 -12   4   1     6960.47     7469.63    198.07 o 
 -11   4   1       50.99       79.23     51.78 o 
 -10   4   1     3083.65     3104.97     99.10 o 
  -9   4   1       14.13       -4.91     31.86 o 
  -8   4   1       78.66      109.59     28.93 o 
  -7   4   1       27.81      -20.26     26.87 o 
  -6   4   1     3011.65     2732.63     61.21 o 
  -5   4   1        9.71       -5.84     18.40 o 
  -4   4   1    53998.84    57888.71    680.30 o 
  -3   4   1     2241.99     2287.16     59.63 o 
  -2   4   1    64660.40    67555.64    937.93 o 
  -1   4   1       97.63       76.06     12.63 o 
   0   4   1    18419.53    19216.38    161.45 o 
   1   4   1     6391.14     6894.64     72.42 o 
   2   4   1    26461.39    29023.34    251.42 o 
   3   4   1     1024.38      992.10     25.34 o 
   4   4   1     6480.53     7056.55     81.36 o 
   5   4   1      493.53      476.78     24.70 o 
   6   4   1     1030.12     1085.97     36.23 o 
   7   4   1      468.66      459.03     33.29 o 
   8   4   1     1741.66     1763.80     52.19 o 
   9   4   1      295.47      218.06     37.92 o 
  10   4   1     9092.33     9712.54    254.48 o 
  11   4   1      135.48       60.05     57.93 o 
  12   4   1     7216.20     7563.65    200.45 o 
  13   4   1       12.20       25.24     87.94 o 
  14   4   1     1563.88     1503.24    161.54 o 
  15   4   1        1.76       38.90    133.34 o 
 -15   5   1     1500.14     1568.07    173.75 o 
 -14   5   1      214.74       52.23    126.59 o 
 -13   5   1     2730.53     2650.17    141.29 o 
 -12   5   1      972.66     1019.84     78.95 o 
 -11   5   1     1765.69     1838.52     86.04 o 
 -10   5   1     1041.24     1063.22     58.61 o 
  -9   5   1      102.19      107.85     40.84 o 
  -8   5   1     6562.03     6761.97    194.70 o 
  -7   5   1      268.62      241.65     40.80 o 
  -6   5   1     3537.90     3478.82     76.97 o 
  -5   5   1     5417.25     5459.00    103.38 o 
  -4   5   1     4891.52     4857.11     89.75 o 
  -3   5   1    27158.12    29266.86    362.06 o 
  -2   5   1     1890.16     1969.23     35.42 o 
  -1   5   1    32516.91    35667.95    350.87 o 
   0   5   1      197.54      172.75     16.41 o 
   1   5   1    23950.32    26153.30    269.43 o 
   2   5   1    16098.41    17945.42    196.71 o 
   3   5   1    17650.12    19059.37    230.21 o 
   4   5   1     4916.64     4870.91     98.45 o 
   5   5   1        8.41      -30.44     27.20 o 
   6   5   1     7746.10     7850.33    154.40 o 
   7   5   1     2405.12     2291.37     71.49 o 
   8   5   1     3034.21     3171.55     83.99 o 
   9   5   1     5347.95     5656.49    114.06 o 
  10   5   1      133.22      155.71     48.82 o 
  11   5   1     5126.96     5250.70    173.65 o 
  12   5   1      482.41      421.26     99.38 o 
  13   5   1     2490.91     2598.03    139.81 o 
  14   5   1       21.13      259.44    150.63 o 
  15   5   1      662.77      875.79    202.07 o 
 -15   6   1        4.83     -166.21    188.83 o 
 -14   6   1      747.22      924.38    160.99 o 
 -13   6   1      296.00       49.03    117.96 o 
 -12   6   1      333.40      377.17    101.87 o 
 -11   6   1     1585.21     1543.51     90.53 o 
 -10   6   1       73.81      -50.99     53.40 o 
  -9   6   1     9667.87    10203.74    241.93 o 
  -8   6   1       29.30       -7.04     38.29 o 
  -7   6   1    17239.88    18214.96    378.39 o 
  -6   6   1      310.00      354.76     39.68 o 
  -5   6   1     7732.85     8241.61    151.43 o 
  -4   6   1     1378.80     1282.51     48.94 o 
  -3   6   1     2013.23     1960.09     46.20 o 
  -2   6   1    11306.87    11754.64    175.22 o 
  -1   6   1       41.41       54.39     18.11 o 
   0   6   1    19347.21    21535.09    210.32 o 
   1   6   1    13316.57    14290.75    187.74 o 
   2   6   1     4526.49     4601.29     93.45 o 
   3   6   1    16533.18    17728.74    211.41 o 
   4   6   1      144.29       89.35     26.51 o 
   5   6   1    12379.65    12964.86    240.82 o 
   6   6   1      510.17      371.95     44.76 o 
   7   6   1    13701.23    15581.86    240.94 o 
   8   6   1     1245.03     1190.07     65.39 o 
   9   6   1     3030.73     3029.91     89.58 o 
  10   6   1      666.04      616.77     69.30 o 
  11   6   1       21.32      -16.61     85.69 o 
  12   6   1      393.46      347.72    112.80 o 
  13   6   1       13.26     -103.24    122.40 o 
  14   6   1      557.98      497.12    153.21 o 
 -14   7   1       60.07       94.83    168.53 o 
 -13   7   1        1.35      252.16    130.73 o 
 -12   7   1      710.09      927.82    114.53 o 
 -11   7   1       39.58       32.57     77.65 o 
 -10   7   1     5072.84     5440.61    168.11 o 
  -9   7   1        4.16      -16.21     57.18 o 
  -8   7   1    13677.58    14518.87    306.69 o 
  -7   7   1      235.08      264.29     47.52 o 
  -6   7   1     9804.13    10567.37    203.51 o 
  -5   7   1      448.30      462.76     41.54 o 
  -4   7   1     3442.41     3625.10     78.26 o 
  -3   7   1       72.63       40.04     33.13 o 
  -2   7   1      635.13      588.61     30.39 o 
  -1   7   1      473.27      418.87     28.50 o 
   0   7   1     1546.12     1531.02     49.73 o 
   1   7   1       63.67       54.62     27.60 o 
   2   7   1    10066.16     9991.40    227.44 o 
   3   7   1      125.26       54.54     23.59 o 
   4   7   1    11098.19    11503.60    151.41 o 
   5   7   1        1.27        5.62     36.82 o 
   6   7   1    16365.59    17080.77    358.79 o 
   7   7   1       18.76      -11.36     43.65 o 
   8   7   1     8002.36     8414.33    239.15 o 
   9   7   1      252.79      201.80     65.60 o 
  10   7   1      945.20      911.87     92.67 o 
  11   7   1       52.52      -98.48     90.24 o 
  12   7   1      161.05       56.33    125.52 o 
  13   7   1        1.98     -231.65    141.82 o 
  14   7   1      412.27      522.26    190.98 o 
 -13   8   1      305.76      322.44    164.67 o 
 -12   8   1       52.56      120.40    130.95 o 
 -11   8   1     1872.42     1952.17    130.42 o 
 -10   8   1       92.68       86.71     78.95 o 
  -9   8   1     5825.02     6241.65    167.74 o 
  -8   8   1       21.99       89.23     59.41 o 
  -7   8   1     8802.88     9089.15    243.57 o 
  -6   8   1       48.36       42.54     50.07 o 
  -5   8   1     4531.13     4284.61    126.05 o 
  -4   8   1      323.36      229.31     45.79 o 
  -3   8   1     1885.27     1807.82     70.67 o 
  -2   8   1     2327.94     2217.80     69.49 o 
  -1   8   1      487.86      467.88     33.99 o 
   0   8   1     3372.64     3265.57     79.45 o 
   1   8   1     5861.68     6121.69    143.87 o 
   2   8   1      993.14      974.37     54.49 o 
   3   8   1    10695.61    12011.10    183.70 o 
   4   8   1      105.58       85.32     39.43 o 
   5   8   1    11523.79    12428.47    209.82 o 
   6   8   1      884.09      852.57     71.81 o 
   7   8   1     8100.58     8407.50    199.44 o 
   8   8   1      332.19      226.30     68.78 o 
   9   8   1     2267.53     2222.56    110.73 o 
  10   8   1       49.71       69.99     94.91 o 
  11   8   1      525.27      438.05    116.17 o 
  12   8   1      115.18      201.30    151.53 o 
  13   8   1      113.59      202.07    193.98 o 
 -12   9   1      812.81      688.41    153.20 o 
 -11   9   1      325.83      214.26    118.39 o 
 -10   9   1      871.84      764.09    110.23 o 
  -9   9   1        6.66        6.97     78.53 o 
  -8   9   1     2297.42     2360.36    111.17 o 
  -7   9   1       11.88       72.94     66.23 o 
  -6   9   1     3658.93     3641.52    182.41 o 
  -5   9   1     2179.11     2212.73     85.61 o 
  -4   9   1     2686.36     2681.07     99.19 o 
  -3   9   1     4338.77     4585.24    139.36 o 
  -2   9   1     1091.33     1023.54     68.60 o 
  -1   9   1     6787.21     6885.41    197.42 o 
   0   9   1     1065.56     1055.90     63.22 o 
   1   9   1     2720.74     2639.28    111.49 o 
   2   9   1     4561.44     4470.76    160.40 o 
   3   9   1     2034.82     2028.32    109.09 o 
   4   9   1     6339.45     6093.33    154.19 o 
   5   9   1       97.03       40.14     56.71 o 
   6   9   1     4959.51     4750.08    137.45 o 
   7   9   1      737.24      588.37     79.68 o 
   8   9   1      984.92      863.79     88.16 o 
   9   9   1      744.33      499.21     97.59 o 
  10   9   1      140.52      -11.94    113.18 o 
  11   9   1     1170.26     1150.84    176.25 o 
  12   9   1       58.01       57.30    168.69 o 
 -11  10   1      281.79      207.17    138.02 o 
 -10  10   1      772.45      764.41    128.71 o 
  -9  10   1      246.62      199.54    107.29 o 
  -8  10   1        0.76      -28.93     86.80 o 
  -7  10   1      862.45      703.81     89.49 o 
  -6  10   1      934.91     1050.07     82.31 o 
  -5  10   1      986.77      847.31     78.62 o 
  -4  10   1     6040.31     6328.78    192.91 o 
  -3  10   1      503.08      500.59     70.01 o 
  -2  10   1     7191.28     7609.52    265.94 o 
  -1  10   1       50.02       32.81     58.78 o 
   0  10   1     3893.88     3802.19    160.04 o 
   1  10   1      676.42      528.64     90.36 o 
   2  10   1     5319.46     5240.50    168.02 o 
   3  10   1      675.90      646.59     75.97 o 
   4  10   1     1023.47     1239.12     95.36 o 
   5  10   1     1016.59      859.50     84.65 o 
   6  10   1       18.40      -28.49     73.61 o 
   7  10   1      528.43      310.32     89.02 o 
   8  10   1      602.80      635.13    109.40 o 
   9  10   1       52.43       51.33    111.80 o 
  10  10   1     2041.78     2024.34    172.57 o 
  11  10   1       57.29       37.63    182.51 o 
 -10  11   1        1.18       65.21    174.20 o 
  -9  11   1       43.18     -191.18    139.23 o 
  -8  11   1        1.65      -76.51    120.07 o 
  -7  11   1      336.36      182.18    118.88 o 
  -6  11   1       14.08       33.51    108.67 o 
  -5  11   1     2671.83     2717.95    136.60 o 
  -4  11   1       19.36        8.37     85.60 o 
  -3  11   1     7286.48     7402.92    249.64 o 
  -2  11   1       80.44       69.58     97.46 o 
  -1  11   1     4063.91     4141.86    208.33 o 
   0  11   1       25.29       89.05     82.56 o 
   1  11   1     3769.61     3863.91    150.42 o 
   2  11   1      246.06      292.31     89.12 o 
   3  11   1     1632.94     1637.61    117.63 o 
   4  11   1       41.47     -142.76     89.70 o 
   5  11   1       18.48      128.10    114.84 o 
   6  11   1        0.11     -135.68    104.67 o 
   7  11   1      273.99      269.64    113.56 o 
   8  11   1       18.03      166.24    127.62 o 
   9  11   1     1470.56     1246.31    206.00 o 
  -8  12   1       24.33      200.59    162.83 o 
  -7  12   1      414.87      400.41    134.29 o 
  -6  12   1      188.99       84.12    139.78 o 
  -5  12   1      235.17       98.13    139.60 o 
  -4  12   1     1771.34     1674.02    156.26 o 
  -3  12   1      453.85      289.23    111.14 o 
  -2  12   1     2880.57     3370.09    175.85 o 
  -1  12   1      109.73       -8.76     89.73 o 
   0  12   1     3320.81     3543.63    188.48 o 
   1  12   1      544.97      590.27    123.68 o 
   2  12   1     1842.60     1759.19    145.46 o 
   3  12   1      635.01      490.54    107.46 o 
   4  12   1      174.79      139.53    112.77 o 
   5  12   1      505.45      252.48    136.23 o 
   6  12   1      137.72      205.17    156.35 o 
   7  12   1      746.37      963.17    167.42 o 
   8  12   1      257.29       17.27    177.29 o 
  -6  13   1      931.30     1029.62    189.32 o 
  -5  13   1      111.43     -139.34    165.09 o 
  -4  13   1      331.10      373.26    169.93 o 
  -3  13   1      640.09      440.60    160.09 o 
  -2  13   1       55.85       28.05    133.13 o 
  -1  13   1     1532.76     1562.14    175.87 o 
   0  13   1      245.19      173.87    173.08 o 
   1  13   1     1544.93     1641.73    207.50 o 
   2  13   1      924.98      935.00    158.94 o 
   3  13   1      250.94      141.15    153.01 o 
   4  13   1      516.27      527.30    194.18 o 
   5  13   1        1.23      -70.88    192.68 o 
 -16   0   2     4585.83     4637.37    284.69 o 
 -14   0   2     4983.56     5590.57    246.30 o 
 -12   0   2     1829.09     1706.69    104.64 o 
 -10   0   2     1328.42     1256.41     70.50 o 
  -8   0   2     1035.90      846.40     48.96 o 
  -6   0   2    18704.10    18932.80    416.72 o 
  -4   0   2     1350.43     1423.09     61.19 o 
   2   0   2    38046.58    38966.89    582.44 o 
   4   0   2     2244.62     2539.89     60.22 o 
   6   0   2    17935.63    19162.33    386.00 o 
   8   0   2    27938.19    29568.32    846.34 o 
  10   0   2    10398.75    10996.37    334.79 o 
  12   0   2     4887.05     5193.15    219.79 o 
  14   0   2     2457.03     2497.36    218.40 o 
  16   0   2      326.36      497.04    259.20 o 
 -17   1   2      829.61      901.33    189.63 o 
 -16   1   2       25.56       74.01    130.65 o 
 -15   1   2     3164.60     3157.16    146.89 o 
 -14   1   2       11.25      110.84    107.86 o 
 -13   1   2     1899.57     1900.41    104.68 o 
 -12   1   2      463.36      469.23     57.79 o 
 -11   1   2      917.51      921.04     50.99 o 
 -10   1   2     4676.16     4461.22    101.23 o 
  -9   1   2       64.46       35.36     27.47 o 
  -8   1   2     5275.84     5217.33    105.80 o 
  -7   1   2    17535.59    18055.54    229.57 o 
  -6   1   2     5001.84     4703.50     90.15 o 
  -5   1   2    31308.93    30892.21    362.66 o 
  -4   1   2    14566.86    13924.96    164.99 o 
  -3   1   2    37695.81    34350.87    372.60 o 
  -2   1   2     2810.79     2344.58     60.01 o 
   0   1   2     4293.49     2999.85    601.48 o 
   1   1   2     9194.69     9774.49     82.48 o 
   2   1   2     3350.16     3548.38     39.21 o 
   3   1   2       82.30       69.10     11.19 o 
   4   1   2     6873.40     7241.47    102.16 o 
   5   1   2      613.14      709.75     22.05 o 
   6   1   2     5208.10     5666.38     87.04 o 
   7   1   2    15206.03    16454.31    289.10 o 
   8   1   2     4825.62     4896.02    117.07 o 
   9   1   2    12174.98    13156.22    237.63 o 
  10   1   2     1098.77      989.81     60.88 o 
  11   1   2     5501.07     5905.83    172.35 o 
  12   1   2      904.99      945.90     91.62 o 
  13   1   2     3489.97     3436.62    173.02 o 
  14   1   2      420.80      383.51    122.35 o 
  15   1   2      549.23      505.87    133.56 o 
 -16   2   2      569.23      428.15    161.75 o 
 -15   2   2       23.15       19.04    105.83 o 
 -14   2   2     1040.99     1080.72    104.21 o 
 -13   2   2      643.80      636.29     80.76 o 
 -12   2   2      932.60      887.04     62.60 o 
 -11   2   2     8905.62     9211.10    210.14 o 
 -10   2   2      949.33      873.47     43.76 o 
  -9   2   2    11187.77    11550.16    262.24 o 
  -8   2   2      823.69      723.32     33.21 o 
  -7   2   2    13902.04    14158.46    187.68 o 
  -6   2   2    16763.40    16582.44    215.70 o 
  -5   2   2    16029.95    16973.46    171.17 o 
  -4   2   2    35318.15    35081.11    469.75 o 
  -3   2   2    10604.63    10343.27    121.59 o 
  -2   2   2    60817.45    61295.79    788.90 o 
  -1   2   2    11202.43    11628.02    119.64 o 
   0   2   2    27957.89    30042.45    309.70 o 
   1   2   2    26490.55    27703.52    390.12 o 
   2   2   2     1668.27     1838.19     29.84 o 
   3   2   2    44619.89    47123.51    503.12 o 
   4   2   2        0.01       19.64     15.55 o 
   5   2   2    20225.79    21449.91    291.48 o 
   6   2   2      420.91      410.19     22.52 o 
   7   2   2     8128.83     8615.59    140.63 o 
   8   2   2     7264.29     7732.47    167.83 o 
   9   2   2     4386.30     4492.14    118.48 o 
  10   2   2     4919.60     5248.99    129.82 o 
  11   2   2      153.35      244.08     70.50 o 
  12   2   2     4121.88     4206.03    143.50 o 
  13   2   2     1086.77      990.23    113.32 o 
  14   2   2      599.42      487.99    128.25 o 
  15   2   2     1211.50     1155.04    161.14 o 
 -16   3   2        8.56       20.88    125.15 o 
 -15   3   2       68.72      234.30    113.54 o 
 -14   3   2      724.66      695.87     91.24 o 
 -13   3   2      288.87      201.39     78.05 o 
 -12   3   2     8348.65     9011.98    199.68 o 
 -11   3   2      786.66      774.02     62.13 o 
 -10   3   2    12698.17    13491.00    296.99 o 
  -9   3   2        5.12      -16.19     30.59 o 
  -8   3   2    11108.06    11637.83    206.65 o 
  -7   3   2     1774.79     1651.13     38.76 o 
  -6   3   2    20453.72    21539.07    230.89 o 
  -5   3   2     7528.54     7429.83    112.74 o 
  -4   3   2     4063.91     3943.77     68.82 o 
  -3   3   2     7580.70     7811.25    111.54 o 
  -2   3   2     6057.77     6575.61     78.68 o 
  -1   3   2    17229.78    18747.11    174.50 o 
   0   3   2     5955.47     6264.25     81.80 o 
   2   3   2    65658.94    74264.59    726.47 o 
   3   3   2     1122.95     1259.48     34.02 o 
   4   3   2    62479.95    67952.80    867.10 o 
   5   3   2       53.85       51.07     19.37 o 
   6   3   2    14822.57    15664.40    177.18 o 
   7   3   2      223.89      241.31     31.15 o 
   8   3   2     4172.51     4569.20    108.99 o 
   9   3   2      820.66      805.93     50.77 o 
  10   3   2       36.15       80.06     57.28 o 
  11   3   2     1274.23     1085.46     98.44 o 
  12   3   2      592.76      528.90    103.17 o 
  13   3   2      328.69      247.81     98.60 o 
  14   3   2     1011.60      760.44    115.83 o 
  15   3   2       26.18      -51.99    113.20 o 
 -16   4   2       19.28     -239.01    161.33 o 
 -15   4   2      262.30      365.23    120.12 o 
 -14   4   2       35.93       43.48     96.51 o 
 -13   4   2     2835.71     2958.38    137.21 o 
 -12   4   2       61.32      125.18     63.73 o 
 -11   4   2     8701.64     9328.59    195.37 o 
 -10   4   2      671.74      659.39     49.99 o 
  -9   4   2     9380.81     9692.30    163.09 o 
  -8   4   2       84.03       30.33     25.13 o 
  -7   4   2     9110.68     9537.70    182.03 o 
  -6   4   2     2088.66     2024.98     53.81 o 
  -5   4   2    17977.17    18839.20    224.17 o 
  -4   4   2     1888.96     1954.32     54.12 o 
  -3   4   2      454.11      415.05     19.61 o 
  -2   4   2     2648.38     2777.30     45.88 o 
  -1   4   2     3203.20     2996.36     50.52 o 
   0   4   2      521.82      561.62     17.59 o 
   1   4   2    32534.94    35498.69    336.86 o 
   2   4   2      200.37      230.07     16.97 o 
   3   4   2    64886.95    69852.81    983.23 o 
   4   4   2        0.46        0.93     18.11 o 
   5   4   2    37329.47    40872.61    537.38 o 
   6   4   2       40.73        3.90     25.74 o 
   7   4   2     6548.00     6731.64    140.64 o 
   8   4   2      379.91      360.81     40.61 o 
   9   4   2     1465.27     1497.95     57.22 o 
  10   4   2      499.08      429.96     57.71 o 
  11   4   2      209.88      273.58     84.61 o 
  12   4   2      188.78      137.44     83.64 o 
  13   4   2      791.73      559.86    109.37 o 
  14   4   2       25.28       23.64    107.24 o 
  15   4   2      761.41      682.14    159.97 o 
 -16   5   2        1.82      201.47    170.05 o 
 -15   5   2      348.95      476.49    193.69 o 
 -14   5   2       31.60      -32.15    138.83 o 
 -13   5   2      215.89      185.88     92.56 o 
 -12   5   2     2293.48     2377.31    100.07 o 
 -11   5   2     1201.74     1133.02     71.91 o 
 -10   5   2    10717.06    11614.11    254.62 o 
  -9   5   2       25.42       -2.58     34.26 o 
  -8   5   2    12860.46    13740.67    231.64 o 
  -7   5   2     5017.86     5056.90    128.05 o 
  -6   5   2    18432.67    19885.75    297.31 o 
  -5   5   2    10206.50    10662.89    176.54 o 
  -4   5   2     1376.24     1304.69     41.03 o 
  -3   5   2    10837.56    11171.40    159.61 o 
  -2   5   2     4289.86     4264.77     70.19 o 
  -1   5   2    18370.57    19506.92    166.56 o 
   0   5   2     3233.14     3240.50     48.10 o 
   1   5   2      611.43      736.47     28.75 o 
   2   5   2    14225.51    15031.77    168.45 o 
   3   5   2      612.52      649.06     26.38 o 
   4   5   2    16646.20    18129.46    283.15 o 
   5   5   2      125.32      104.28     26.65 o 
   6   5   2     9202.11     9535.72    196.42 o 
   7   5   2     1653.66     1755.03     59.04 o 
   8   5   2     6171.16     6525.38    167.31 o 
   9   5   2     2161.40     2209.36     93.09 o 
  10   5   2      731.42      699.14     69.73 o 
  11   5   2     2487.01     2539.73    125.93 o 
  12   5   2      442.65      351.91     91.64 o 
  13   5   2      919.69      781.88    146.91 o 
  14   5   2      867.07      790.41    155.67 o 
 -15   6   2      124.68      416.50    168.14 o 
 -14   6   2     1740.69     1545.87    161.61 o 
 -13   6   2      259.50       31.52    115.25 o 
 -12   6   2     1148.59     1290.82    105.08 o 
 -11   6   2     1013.35     1096.74     96.20 o 
 -10   6   2      564.21      487.98     56.02 o 
  -9   6   2     2635.48     2464.53    101.95 o 
  -8   6   2      400.25      357.67     42.35 o 
  -7   6   2     2604.27     2468.34     68.91 o 
  -6   6   2     8390.97     8461.99    175.41 o 
  -5   6   2     1514.12     1530.38     45.79 o 
  -4   6   2     9002.68     9185.80    125.58 o 
  -3   6   2      477.74      464.25     29.02 o 
  -2   6   2    31376.37    33449.43    425.22 o 
  -1   6   2     3125.42     3168.47     68.83 o 
   0   6   2    35284.41    38630.14    371.60 o 
   1   6   2      861.02      794.92     29.87 o 
   2   6   2     1607.07     1658.93     47.96 o 
   3   6   2     7508.71     7866.64    129.95 o 
   4   6   2      289.84      317.89     36.77 o 
   5   6   2     3873.57     4172.17    107.43 o 
   6   6   2     1866.09     1756.99     62.74 o 
   7   6   2     2345.83     2456.00     93.18 o 
   8   6   2     9385.34     9904.58    192.10 o 
   9   6   2     1148.72     1229.51     60.68 o 
  10   6   2     2966.38     2991.22    131.16 o 
  11   6   2      169.13      183.41     89.91 o 
  12   6   2     3013.51     2846.10    155.93 o 
  13   6   2      487.63      234.34    130.29 o 
  14   6   2      737.79      856.68    172.51 o 
 -14   7   2       19.18      144.74    169.41 o 
 -13   7   2     1142.49      855.67    145.08 o 
 -12   7   2        3.60      -43.33     97.45 o 
 -11   7   2       54.32       37.95     82.38 o 
 -10   7   2      346.21      301.27     72.44 o 
  -9   7   2      122.48      137.29     55.29 o 
  -8   7   2      992.22      926.20     60.57 o 
  -7   7   2     6413.33     6523.27    150.07 o 
  -6   7   2       33.77       72.13     40.34 o 
  -5   7   2     8747.84     8832.67    152.11 o 
  -4   7   2      423.83      400.61     40.93 o 
  -3   7   2    13683.03    14294.85    207.27 o 
  -2   7   2      176.97      191.65     26.60 o 
  -1   7   2    32416.14    35308.15    368.72 o 
   0   7   2     1609.92     1653.94     42.24 o 
   1   7   2    10914.54    12034.70    168.49 o 
   2   7   2      266.17      281.12     31.31 o 
   3   7   2      334.58      290.52     25.68 o 
   4   7   2      422.10      376.55     36.66 o 
   5   7   2     1027.56     1013.15     56.61 o 
   6   7   2      282.67      285.86     48.44 o 
   7   7   2     8940.63     9052.55    288.17 o 
   8   7   2       12.79       34.73     54.61 o 
   9   7   2     7347.04     7631.82    254.27 o 
  10   7   2       15.27       -5.95     82.74 o 
  11   7   2     2164.62     1943.73    135.15 o 
  12   7   2        5.24     -170.08    140.91 o 
  13   7   2     1744.49     2041.22    251.74 o 
 -14   8   2     1094.36      605.94    201.45 o 
 -13   8   2        7.66       -1.86    139.94 o 
 -12   8   2      379.26      299.16    112.36 o 
 -11   8   2      313.00      293.15    102.60 o 
 -10   8   2      132.43       22.68     87.04 o 
  -9   8   2      889.63      759.27     78.37 o 
  -8   8   2      903.60     1050.99     94.65 o 
  -7   8   2     1120.82     1119.00     80.77 o 
  -6   8   2     7353.93     7762.65    210.58 o 
  -5   8   2     1115.57     1056.17     61.35 o 
  -4   8   2     8542.00     8903.45    221.76 o 
  -3   8   2     1488.87     1485.54     50.53 o 
  -2   8   2    18367.43    20312.40    354.51 o 
  -1   8   2     1487.17     1421.12     53.83 o 
   0   8   2    11628.35    12698.71    188.63 o 
   1   8   2       69.71       69.81     29.28 o 
   2   8   2     2799.20     2912.49     84.76 o 
   3   8   2     1859.70     1830.96     65.25 o 
   4   8   2       64.85       23.14     42.93 o 
   5   8   2      450.23      436.79     50.11 o 
   6   8   2     1747.79     1614.91     81.69 o 
   7   8   2      152.90      118.32     62.07 o 
   8   8   2     4483.10     4533.23    134.36 o 
   9   8   2      639.47      630.35     92.76 o 
  10   8   2     3131.82     2911.87    147.02 o 
  11   8   2       61.76     -150.96    139.18 o 
  12   8   2     1574.18     1383.41    194.24 o 
 -13   9   2      592.48      518.45    185.12 o 
 -12   9   2      550.27      522.12    135.17 o 
 -11   9   2      693.25      626.44    114.32 o 
 -10   9   2     2505.00     2524.07    129.30 o 
  -9   9   2       24.21      -49.16     79.88 o 
  -8   9   2     2252.63     2312.16    107.10 o 
  -7   9   2     1290.94     1325.17     78.75 o 
  -6   9   2     2199.18     2153.04     87.37 o 
  -5   9   2     7363.78     7749.04    161.91 o 
  -4   9   2     1247.86     1184.89     78.81 o 
  -3   9   2     8534.22     9320.77    169.92 o 
  -2   9   2     2244.49     2274.77     86.71 o 
  -1   9   2     4929.85     4851.16    167.66 o 
   0   9   2      713.42      665.10     49.39 o 
   1   9   2     1981.61     1902.61     65.26 o 
   2   9   2     3293.70     3345.70    105.22 o 
   3   9   2      137.06      184.98     55.57 o 
   4   9   2     6079.58     6049.87    220.30 o 
   5   9   2        9.98     -112.81     61.22 o 
   6   9   2     1558.08     1405.89     91.05 o 
   7   9   2     1012.66      770.11     82.47 o 
   8   9   2      977.38      986.30     94.18 o 
   9   9   2     1800.84     1976.66    148.17 o 
  10   9   2      164.45      108.19    140.87 o 
  11   9   2     1780.53     1640.73    201.49 o 
 -12  10   2      102.58      159.06    153.83 o 
 -11  10   2     2255.28     2300.03    169.88 o 
 -10  10   2        4.60      -95.19    107.89 o 
  -9  10   2     1534.73     1521.58    115.80 o 
  -8  10   2        4.01      -10.77     86.24 o 
  -7  10   2     1444.15     1401.86     96.34 o 
  -6  10   2      227.56        5.86     70.01 o 
  -5  10   2     2071.03     1910.02     91.92 o 
  -4  10   2     1582.88     1481.04     78.17 o 
  -3  10   2        4.83       27.32     75.06 o 
  -2  10   2      617.14      650.51     78.32 o 
  -1  10   2      568.32      508.22     88.45 o 
   0  10   2      343.62      382.45     66.22 o 
   1  10   2     4624.03     4575.85    203.16 o 
   2  10   2      471.22      460.78     64.30 o 
   3  10   2     8718.79     9626.60    209.67 o 
   4  10   2        0.60       17.14     77.24 o 
   5  10   2     5547.25     6111.56    183.35 o 
   6  10   2      123.70      -55.73     84.35 o 
   7  10   2     1160.51     1150.34    111.00 o 
   8  10   2      239.08      122.79     94.86 o 
   9  10   2      251.62      338.27    127.57 o 
  10  10   2      468.90      461.26    162.23 o 
 -10  11   2     1916.59     1749.70    190.87 o 
  -9  11   2       28.98       12.72    128.99 o 
  -8  11   2     2310.26     2203.25    141.51 o 
  -7  11   2       11.31      -71.29    100.83 o 
  -6  11   2     3019.00     2852.63    147.03 o 
  -5  11   2       18.83       45.95     92.62 o 
  -4  11   2      964.47      899.42     97.73 o 
  -3  11   2        0.21      -65.56     80.13 o 
  -2  11   2       11.88       89.62     89.91 o 
  -1  11   2      138.90       -6.66     74.07 o 
   0  11   2     1918.24     1848.88    117.98 o 
   1  11   2        4.34        6.50     82.40 o 
   2  11   2     6461.31     7004.24    234.04 o 
   3  11   2       24.34       54.59     91.33 o 
   4  11   2     6110.89     6295.37    245.89 o 
   5  11   2      275.78      184.77    111.56 o 
   6  11   2     2682.14     2808.42    152.78 o 
   7  11   2        0.95      -46.41    123.21 o 
   8  11   2      781.68      805.37    142.73 o 
   9  11   2       38.93     -122.24    187.66 o 
  -8  12   2       27.36       -0.51    147.55 o 
  -7  12   2     1141.78      975.02    149.33 o 
  -6  12   2      856.70      677.47    135.66 o 
  -5  12   2      540.61      432.64    129.62 o 
  -4  12   2      559.50      250.83    166.64 o 
  -3  12   2       21.21        1.44     99.64 o 
  -2  12   2      772.28      773.33    122.41 o 
  -1  12   2      762.30      807.23    108.51 o 
   0  12   2      111.04      171.73     90.21 o 
   1  12   2     1883.35     2026.72    126.35 o 
   2  12   2        6.91      -35.71    105.65 o 
   3  12   2     2411.87     2342.05    163.61 o 
   4  12   2        8.62       65.65    119.23 o 
   5  12   2     1782.86     1982.62    184.54 o 
   6  12   2        7.80       73.43    144.39 o 
   7  12   2     1212.60     1172.39    185.14 o 
  -6  13   2      411.42       97.13    175.25 o 
  -5  13   2      641.14      823.24    168.81 o 
  -4  13   2       17.62      128.88    147.53 o 
  -3  13   2     1185.72     1250.02    170.85 o 
  -2  13   2      102.19      102.43    139.36 o 
  -1  13   2     1977.82     1830.50    189.91 o 
   0  13   2      500.14      563.53    163.68 o 
   1  13   2      476.57      284.70    155.65 o 
   2  13   2      461.15      529.28    158.48 o 
   3  13   2       79.51      164.55    177.01 o 
   4  13   2      485.90      369.55    177.43 o 
   5  13   2      143.00      115.66    252.10 o 
 -17   0   3       52.93     -133.47    219.87 o 
 -15   0   3     1031.66     1163.12    171.39 o 
 -13   0   3     2988.13     3505.15    164.74 o 
 -11   0   3     8536.44     8531.49    236.60 o 
  -9   0   3    33610.89    34221.72    851.46 o 
  -7   0   3    19190.14    19671.02    302.23 o 
  -5   0   3     4197.71     4276.83     79.88 o 
  -3   0   3    63763.19    43100.14    717.05 o 
  -1   0   3    53700.45    51367.57    821.01 o 
   1   0   3   152758.73   170300.06   2942.80 o 
   3   0   3    59085.03    61508.57   1252.17 o 
   5   0   3    26103.48    26236.95    435.35 o 
   7   0   3    17702.27    19184.88    354.90 o 
   9   0   3       89.05       77.96     79.39 o 
  11   0   3      853.84      799.25    109.99 o 
  13   0   3     2912.93     2823.79    204.55 o 
  15   0   3     3368.72     3518.27    315.93 o 
 -17   1   3      380.03      456.28    190.82 o 
 -16   1   3      159.09       77.66    140.17 o 
 -15   1   3     1065.25     1036.48    118.36 o 
 -14   1   3     1913.72     1924.70    107.78 o 
 -13   1   3      557.41      358.46     63.47 o 
 -12   1   3     4684.64     4756.00    110.58 o 
 -11   1   3      339.14      290.39     45.34 o 
 -10   1   3    13979.83    13864.51    279.25 o 
  -9   1   3     1351.12     1354.38     48.84 o 
  -8   1   3    14293.21    14567.45    202.66 o 
  -7   1   3      227.76      184.03     20.29 o 
  -6   1   3     1541.25     1349.00     28.51 o 
  -5   1   3      731.01      713.14     18.83 o 
  -4   1   3     3152.05     2861.85     54.95 o 
  -3   1   3     3762.40     3156.66     57.75 o 
  -2   1   3     2756.80     2342.86     52.18 o 
  -1   1   3     3829.98     4055.99     61.18 o 
   0   1   3    40951.05    42816.94    492.39 o 
   1   1   3    41619.78    45960.59    467.51 o 
   2   1   3    24011.48    25263.99    269.27 o 
   3   1   3     5262.62     5955.64     94.35 o 
   4   1   3    23401.72    25030.78    306.42 o 
   5   1   3     4119.18     4344.92     81.48 o 
   6   1   3    18778.47    19785.12    287.04 o 
   7   1   3     2876.80     2709.23     81.13 o 
   8   1   3     2790.00     2783.10     80.44 o 
   9   1   3     3354.40     3432.62    128.65 o 
  10   1   3      378.42      403.80     74.88 o 
  11   1   3      817.59      800.89     78.28 o 
  12   1   3     1039.88      859.23    109.49 o 
  13   1   3      268.97       99.70     96.13 o 
  14   1   3     3335.08     3501.72    200.34 o 
  15   1   3       80.13       -3.02    134.98 o 
 -17   2   3        0.36     -200.16    175.35 o 
 -16   2   3      928.94      912.11    195.65 o 
 -15   2   3      813.98      854.82    122.61 o 
 -14   2   3     1601.07     1666.34    116.43 o 
 -13   2   3     3668.07     3713.26    123.32 o 
 -12   2   3      311.51      278.76     52.08 o 
 -11   2   3     5832.44     5751.06    147.02 o 
 -10   2   3     1048.21     1024.83     48.64 o 
  -9   2   3     7739.38     7812.62    127.65 o 
  -8   2   3     5412.65     5304.19    106.14 o 
  -7   2   3     5460.30     5614.92     90.11 o 
  -6   2   3    21269.59    20248.51    268.96 o 
  -5   2   3     1191.32     1120.35     22.18 o 
  -4   2   3    58846.80    55399.66    729.86 o 
  -3   2   3     9790.00     8709.92    184.42 o 
  -2   2   3    39784.34    40486.23    401.77 o 
  -1   2   3    17624.42    18464.75    157.77 o 
   0   2   3     1495.60     1491.06     22.61 o 
   1   2   3    70439.74    75565.84    928.32 o 
   2   2   3       18.47       38.59     12.66 o 
   3   2   3    33011.67    35232.68    410.17 o 
   4   2   3    10201.42    11131.32    160.53 o 
   5   2   3    22728.05    24754.70    366.70 o 
   6   2   3    16687.62    18326.68    270.60 o 
   7   2   3      549.72      552.16     31.35 o 
   8   2   3     6856.61     7083.39    141.45 o 
   9   2   3      915.30      905.77     59.24 o 
  10   2   3     5085.36     5309.87    132.43 o 
  11   2   3      589.79      542.92     79.75 o 
  12   2   3     1161.11     1334.86    113.57 o 
  13   2   3      646.65      716.64    110.44 o 
  14   2   3       67.16       84.42    117.88 o 
  15   2   3      621.29      362.75    146.60 o 
 -16   3   3        5.66     -128.00    130.11 o 
 -15   3   3     1286.19     1233.81    135.58 o 
 -14   3   3      756.99      599.79    122.59 o 
 -13   3   3     2228.81     2251.88     99.41 o 
 -12   3   3     1220.47     1110.33     72.56 o 
 -11   3   3       19.47      -82.17     49.10 o 
 -10   3   3      598.69      537.45     43.90 o 
  -9   3   3     2381.87     2276.15     66.60 o 
  -8   3   3      532.44      476.05     29.75 o 
  -7   3   3    17159.21    17293.31    269.98 o 
  -6   3   3      503.10      475.27     20.46 o 
  -5   3   3    60701.54    62795.75    737.14 o 
  -4   3   3      217.14      176.51     14.96 o 
  -3   3   3    71154.48    73107.48   1039.63 o 
  -2   3   3      611.73      578.10     15.92 o 
  -1   3   3    26039.73    27537.64    250.01 o 
   0   3   3     1206.59     1132.24     25.75 o 
   1   3   3    11945.47    12546.81    167.15 o 
   2   3   3     3811.75     3919.87     53.10 o 
   3   3   3     1129.31     1506.49     32.91 o 
   4   3   3     5065.05     5677.47     76.16 o 
   5   3   3     5726.08     5805.77     77.01 o 
   6   3   3     1055.23     1009.09     35.40 o 
   7   3   3    12518.71    13356.54    228.26 o 
   8   3   3      190.48      152.95     35.34 o 
   9   3   3    15024.57    16411.55    320.49 o 
  10   3   3      224.70      224.99     54.61 o 
  11   3   3    13530.77    14346.69    332.34 o 
  12   3   3      257.38      221.49     94.22 o 
  13   3   3     1294.04     1187.09    122.45 o 
  14   3   3       57.69      208.65    104.47 o 
  15   3   3      144.63       85.82    142.33 o 
 -16   4   3      695.46      684.96    170.96 o 
 -15   4   3      215.88       78.29    119.87 o 
 -14   4   3     1237.66     1074.63    111.15 o 
 -13   4   3      458.10      635.24    101.62 o 
 -12   4   3     1232.20     1139.31     75.03 o 
 -11   4   3      933.57      788.73     66.84 o 
 -10   4   3      358.23      304.23     42.82 o 
  -9   4   3      322.95      266.91     34.83 o 
  -8   4   3     2727.42     2683.42     53.84 o 
  -7   4   3      147.54      102.90     24.40 o 
  -6   4   3    24382.43    24759.00    394.31 o 
  -5   4   3      351.43      355.27     19.63 o 
  -4   4   3    45738.23    46148.04    686.72 o 
  -3   4   3        2.27        6.41      9.51 o 
  -2   4   3    30669.58    32384.15    324.55 o 
  -1   4   3      201.56      220.39     15.00 o 
   0   4   3     8123.19     7885.70    105.54 o 
   1   4   3    13426.98    14910.81    165.92 o 
   2   4   3     1550.28     1474.02     38.47 o 
   3   4   3     2269.90     2364.07     46.00 o 
   4   4   3    12977.79    14851.29    163.44 o 
   5   4   3     1254.50     1241.80     36.75 o 
   6   4   3     8231.82     9094.07    114.69 o 
   7   4   3        9.28      -35.21     33.15 o 
   8   4   3     8077.21     9050.25    193.70 o 
   9   4   3      967.97     1023.40     54.63 o 
  10   4   3    10452.56    11474.11    281.37 o 
  11   4   3      265.82      332.29     84.98 o 
  12   4   3     2659.23     2992.48    133.39 o 
  13   4   3       58.28       34.46    110.70 o 
  14   4   3      217.62      105.60    126.51 o 
 -16   5   3       13.06      294.67    167.34 o 
 -15   5   3     1548.68     1796.42    230.92 o 
 -14   5   3      892.45     1043.87    122.42 o 
 -13   5   3     1208.15     1343.39    108.63 o 
 -12   5   3     1365.78     1253.00     90.37 o 
 -11   5   3        6.08      -94.62     54.74 o 
 -10   5   3     2051.49     2091.45     78.04 o 
  -9   5   3     2982.06     3111.01     97.88 o 
  -8   5   3     2045.36     2096.40     59.66 o 
  -7   5   3    10976.71    11204.49    301.73 o 
  -6   5   3      991.32     1033.19     38.99 o 
  -5   5   3    19091.44    20334.77    278.98 o 
  -4   5   3      705.72      705.96     26.88 o 
  -3   5   3    24953.83    25816.26    301.18 o 
  -2   5   3       59.72       78.17     16.37 o 
  -1   5   3     8321.22     8950.41     96.04 o 
   0   5   3     5715.62     5837.04     73.78 o 
   1   5   3     8142.45     8651.40    124.63 o 
   2   5   3    12549.67    13076.10    194.08 o 
   3   5   3      534.32      502.19     28.35 o 
   4   5   3     7776.55     8060.35    164.43 o 
   5   5   3     7632.50     7943.96    110.49 o 
   6   5   3     3644.33     3633.66     93.84 o 
   7   5   3     7985.05     8580.62    166.20 o 
   8   5   3       12.00      -19.66     37.99 o 
   9   5   3     7569.58     8085.03    161.60 o 
  10   5   3      525.84      468.10     68.80 o 
  11   5   3     4544.95     4916.10    157.15 o 
  12   5   3       60.58     -127.05     86.02 o 
  13   5   3      813.18      640.88    121.04 o 
  14   5   3      288.81      229.00    172.62 o 
 -15   6   3      448.03      672.97    194.99 o 
 -14   6   3      262.80      302.07    129.55 o 
 -13   6   3     1660.17     1874.89    133.46 o 
 -12   6   3       76.00       12.65     82.79 o 
 -11   6   3     3036.60     3133.35    117.29 o 
 -10   6   3      445.31      467.82     54.72 o 
  -9   6   3    10062.25    10186.76    251.63 o 
  -8   6   3     1110.70     1084.92     46.55 o 
  -7   6   3     6172.11     6237.75    161.74 o 
  -6   6   3      702.51      710.26     44.72 o 
  -5   6   3      627.95      585.39     33.95 o 
  -4   6   3     3900.33     3830.12     59.75 o 
  -3   6   3       87.95       50.92     24.29 o 
  -2   6   3     5824.58     5836.10     99.96 o 
  -1   6   3    14967.81    15995.45    183.61 o 
   0   6   3     9693.79    10619.23    126.68 o 
   1   6   3    19752.05    21253.71    300.10 o 
   2   6   3      470.65      353.73     24.44 o 
   3   6   3    14560.73    15803.41    177.01 o 
   4   6   3     1190.33     1169.64     46.32 o 
   5   6   3    13259.42    14327.05    248.31 o 
   6   6   3     4497.42     4337.35     95.24 o 
   7   6   3     4068.87     4309.03    113.50 o 
   8   6   3     4141.68     3990.65    116.48 o 
   9   6   3        2.62       41.58     51.10 o 
  10   6   3      883.33      874.87     72.08 o 
  11   6   3      244.50      114.82     98.11 o 
  12   6   3      275.07      265.31    147.70 o 
  13   6   3      863.79      803.47    148.07 o 
 -15   7   3        3.26     -141.97    187.93 o 
 -14   7   3     1014.14      815.30    161.20 o 
 -13   7   3       38.58      135.07    126.04 o 
 -12   7   3     2259.60     2488.30    135.98 o 
 -11   7   3        5.19      -16.29     79.26 o 
 -10   7   3     7446.85     7854.49    209.47 o 
  -9   7   3      465.43      407.88     58.92 o 
  -8   7   3     8805.98     9119.97    253.20 o 
  -7   7   3      355.08      283.05     41.72 o 
  -6   7   3     1676.33     1577.90     50.34 o 
  -5   7   3     1259.91     1112.02     55.88 o 
  -4   7   3      803.56      778.85     47.68 o 
  -3   7   3      148.86      140.74     35.19 o 
  -2   7   3     7478.79     7702.65    143.53 o 
  -1   7   3      269.10      296.54     30.80 o 
   0   7   3    25237.21    27678.82    275.96 o 
   1   7   3        7.65        2.36     24.83 o 
   2   7   3     9662.29    10323.21    162.18 o 
   3   7   3      111.82       99.88     25.87 o 
   4   7   3     8344.86     9278.07    119.10 o 
   5   7   3        1.67        3.41     41.97 o 
   6   7   3     8502.02     8980.54    239.39 o 
   7   7   3      111.82       64.80     51.47 o 
   8   7   3      971.90      931.54     73.54 o 
   9   7   3      572.46      525.78     82.62 o 
  10   7   3      231.17      313.53     95.35 o 
  11   7   3        3.14     -113.63    107.10 o 
  12   7   3     1032.42      944.35    153.15 o 
  13   7   3       46.83     -171.10    177.20 o 
 -14   8   3      193.83      337.54    167.32 o 
 -13   8   3     1385.19     1571.66    164.07 o 
 -12   8   3       13.87       -4.33    121.17 o 
 -11   8   3     3144.71     3098.27    144.38 o 
 -10   8   3      777.82      826.47     86.58 o 
  -9   8   3     7336.04     7713.92    195.23 o 
  -8   8   3      543.34      496.75     65.09 o 
  -7   8   3     5499.96     5388.21    143.20 o 
  -6   8   3      281.07      124.65     51.85 o 
  -5   8   3     1305.83     1150.42     65.57 o 
  -4   8   3      289.13      225.99     44.52 o 
  -3   8   3      567.52      630.77     41.77 o 
  -2   8   3      242.61      240.41     38.10 o 
  -1   8   3     7097.31     7844.87    177.02 o 
   0   8   3     1040.05      936.02     47.01 o 
   1   8   3    18659.76    20726.18    252.79 o 
   2   8   3      234.63      169.24     31.79 o 
   3   8   3    10094.87    10587.47    182.79 o 
   4   8   3      657.56      700.49     55.34 o 
   5   8   3     8707.16     9162.69    174.87 o 
   6   8   3     1723.77     1769.99     85.65 o 
   7   8   3     2472.51     2455.83    102.54 o 
   8   8   3      655.06      460.92     82.15 o 
   9   8   3       11.60       71.03     87.16 o 
  10   8   3      307.95      241.38    119.65 o 
  11   8   3      171.09      -18.20    165.27 o 
  12   8   3       51.85      132.85    188.52 o 
 -13   9   3      419.78      106.84    150.95 o 
 -12   9   3     1588.88     1857.79    167.89 o 
 -11   9   3       38.09      -24.93    105.07 o 
 -10   9   3     1569.29     1396.55    114.54 o 
  -9   9   3      715.01      651.23     88.61 o 
  -8   9   3     1363.16     1169.94     88.84 o 
  -7   9   3     1503.44     1463.80     81.51 o 
  -6   9   3       40.67        7.11     54.66 o 
  -5   9   3     6615.83     6382.58    189.88 o 
  -4   9   3        3.19      -14.89     59.92 o 
  -3   9   3     6222.34     6059.95    216.57 o 
  -2   9   3      310.30      276.87     49.60 o 
  -1   9   3     2329.98     2167.28     77.24 o 
   0   9   3     3417.95     3532.48    116.37 o 
   1   9   3     2321.13     2346.76     88.18 o 
   2   9   3     6092.71     6660.65    130.00 o 
   3   9   3      427.75      379.61     40.35 o 
   4   9   3     6275.69     6530.97    222.17 o 
   5   9   3     2985.14     2896.44    101.77 o 
   6   9   3     1454.00     1427.46     95.89 o 
   7   9   3     1681.13     1648.36    101.91 o 
   8   9   3        9.84       16.71     89.81 o 
   9   9   3     1984.48     1921.04    140.37 o 
  10   9   3      165.58      228.86    141.29 o 
  11   9   3     1025.61      963.78    192.76 o 
 -12  10   3      191.61      241.95    150.51 o 
 -11  10   3      246.79      206.81    157.24 o 
 -10  10   3        7.88      -50.59    102.88 o 
  -9  10   3      225.44      101.61     93.40 o 
  -8  10   3      452.63      504.70     98.01 o 
  -7  10   3      237.40      145.96     80.67 o 
  -6  10   3     3175.50     3102.46    125.94 o 
  -5  10   3       69.98       52.66     70.16 o 
  -4  10   3     8636.32     9046.22    320.65 o 
  -3  10   3       26.09      131.92     67.68 o 
  -2  10   3     3743.50     3860.44    166.31 o 
  -1  10   3      636.69      698.21     86.13 o 
   0  10   3     1314.38     1439.86     85.91 o 
   1  10   3     1865.50     1786.48     91.86 o 
   2  10   3      623.93      593.13     70.90 o 
   3  10   3     2754.70     2918.34    119.34 o 
   4  10   3      688.06      597.61     88.68 o 
   5  10   3     1220.47      953.36    114.68 o 
   6  10   3     1105.12     1077.33    107.90 o 
   7  10   3       23.47       79.16     89.48 o 
   8  10   3     1567.99     1386.17    134.75 o 
   9  10   3        5.10      -30.21    132.35 o 
  10  10   3     2442.41     2286.11    203.94 o 
 -10  11   3        0.37       37.88    133.09 o 
  -9  11   3      427.06      320.39    124.72 o 
  -8  11   3        1.44      -24.90    105.22 o 
  -7  11   3     2177.43     2436.48    150.48 o 
  -6  11   3       42.91       74.39     98.78 o 
  -5  11   3     6571.72     7469.26    237.94 o 
  -4  11   3      109.67      149.34     86.09 o 
  -3  11   3     6978.13     7308.11    216.12 o 
  -2  11   3      204.60      226.71     85.45 o 
  -1  11   3     2482.75     2343.69    114.64 o 
   0  11   3      106.40      107.69     73.68 o 
   1  11   3      543.67      426.38     87.80 o 
   2  11   3       23.13      173.46     88.50 o 
   3  11   3       32.95       35.24     91.50 o 
   4  11   3       48.67      -59.49    103.57 o 
   5  11   3     1104.49      873.53    123.73 o 
   6  11   3        0.63       52.34    124.70 o 
   7  11   3     1732.83     1474.31    163.51 o 
   8  11   3      106.14       54.09    148.30 o 
   9  11   3     2031.36     2147.34    227.95 o 
  -8  12   3      454.50      285.10    161.66 o 
  -7  12   3       28.69      176.67    138.58 o 
  -6  12   3     1506.28     1544.98    155.69 o 
  -5  12   3        2.22       26.50    137.64 o 
  -4  12   3     2142.96     2278.18    170.77 o 
  -3  12   3       69.50       57.08    118.65 o 
  -2  12   3     2684.89     2771.91    181.21 o 
  -1  12   3      100.95       -9.46     92.62 o 
   0  12   3     1130.20     1064.07    154.20 o 
   1  12   3     1061.44      896.48    149.02 o 
   2  12   3       70.53      -95.65    134.51 o 
   3  12   3      539.80      630.90    153.45 o 
   4  12   3      405.29      325.94    149.71 o 
   5  12   3      834.45      536.49    157.86 o 
   6  12   3     1123.96      600.01    204.50 o 
   7  12   3      203.85      238.92    200.27 o 
  -6  13   3      144.27      350.71    236.42 o 
  -5  13   3      403.76      -43.90    176.91 o 
  -4  13   3       33.85      -70.89    150.38 o 
  -3  13   3      705.73      641.60    179.34 o 
  -2  13   3      496.76      515.50    150.60 o 
  -1  13   3      869.53      783.39    190.20 o 
   0  13   3     1810.86     1580.60    202.23 o 
   1  13   3      460.28      380.24    161.44 o 
   2  13   3     1614.86     1606.52    209.62 o 
   3  13   3        2.26      188.14    167.00 o 
   4  13   3      655.50      396.66    176.63 o 
 -16   0   4     2637.49     2275.02    223.81 o 
 -14   0   4      728.03      609.55    119.24 o 
 -12   0   4       22.92       26.56     71.20 o 
 -10   0   4     6256.47     5943.81    214.61 o 
  -8   0   4    28032.87    26056.07    593.64 o 
  -6   0   4    33340.98    28595.70    479.93 o 
  -4   0   4    45896.75    32614.65    398.17 o 
  -2   0   4    90289.27    82031.29    977.32 o 
   0   0   4     3750.77     3930.66    120.61 o 
   2   0   4     5254.92     5521.63     96.72 o 
   4   0   4     3088.31     3085.92     74.67 o 
   6   0   4    34029.36    37132.38    893.47 o 
   8   0   4    20975.34    21867.78    484.87 o 
  10   0   4     4802.46     5003.60    191.90 o 
  12   0   4     1671.92     1353.17    175.56 o 
  14   0   4       59.00      143.62    213.65 o 
 -17   1   4     1197.04     1401.90    179.37 o 
 -16   1   4      179.26       16.18    145.04 o 
 -15   1   4     1157.73     1060.40    122.97 o 
 -14   1   4       72.42       77.73     80.30 o 
 -13   1   4       35.39        0.61     56.25 o 
 -12   1   4     1196.21     1195.78     66.56 o 
 -11   1   4      300.68      271.03     41.59 o 
 -10   1   4     1708.84     1634.42     51.87 o 
  -9   1   4     9269.93     8700.33    161.80 o 
  -8   1   4     1098.11     1119.55     52.37 o 
  -7   1   4    41810.08    39239.54    619.24 o 
  -6   1   4     3431.77     3131.63     59.96 o 
  -5   1   4    27642.33    22832.85    253.96 o 
  -4   1   4    20697.70    16209.89    186.52 o 
  -3   1   4    56191.23    46127.63    641.86 o 
  -2   1   4     3631.08     2896.91     47.67 o 
  -1   1   4    28021.49    28070.53    324.46 o 
   0   1   4     5604.43     5421.93     54.06 o 
   1   1   4     1016.11     1064.08     21.86 o 
   2   1   4    10770.67    11453.26    138.43 o 
   3   1   4     3567.12     3711.96     50.85 o 
   4   1   4      564.91      531.25     22.08 o 
   5   1   4    16075.79    16768.35    209.31 o 
   6   1   4      973.97      994.91     42.32 o 
   7   1   4    28311.48    29927.89    430.37 o 
   8   1   4      199.96      128.72     48.66 o 
   9   1   4     8882.50     9171.81    241.11 o 
  10   1   4      130.49      136.87     65.88 o 
  11   1   4     3462.82     3480.91    129.34 o 
  12   1   4     1037.02      966.32    100.77 o 
  13   1   4      315.09      193.53    108.11 o 
  14   1   4      928.74      866.54    143.64 o 
  15   1   4       51.89      -47.56    160.77 o 
 -17   2   4      288.42      290.49    208.30 o 
 -16   2   4      658.30      531.11    128.53 o 
 -15   2   4      494.77      538.96    123.23 o 
 -14   2   4      170.97      234.67     80.32 o 
 -13   2   4     3414.67     3564.38    116.51 o 
 -12   2   4       10.59       79.56     48.65 o 
 -11   2   4     6369.98     6218.23    127.88 o 
 -10   2   4       39.61       54.09     32.28 o 
  -9   2   4     4652.52     4796.86    125.04 o 
  -8   2   4    12354.94    11374.16    185.85 o 
  -7   2   4    12621.96    12135.20    172.86 o 
  -6   2   4    19269.05    18221.15    235.05 o 
  -5   2   4      220.30      215.39     14.45 o 
  -4   2   4    22293.25    18803.70    310.16 o 
  -3   2   4    15210.71    13940.26    276.24 o 
  -2   2   4    13707.61    13434.65    183.62 o 
  -1   2   4    25545.25    25638.87    302.02 o 
   0   2   4      511.68      565.04     15.67 o 
   1   2   4    27405.54    29779.88    376.21 o 
   2   2   4     4108.37     4506.61     53.17 o 
   3   2   4    23382.23    25698.40    298.58 o 
   4   2   4     8286.15     8639.12    134.98 o 
   5   2   4      771.02      663.92     27.62 o 
   6   2   4    10857.73    11181.25    183.36 o 
   7   2   4      942.18      900.07     43.62 o 
   8   2   4     7135.54     7380.62    124.77 o 
   9   2   4       46.52       52.08     53.45 o 
  10   2   4     5216.35     5384.06    137.61 o 
  11   2   4     1175.35     1296.98    106.40 o 
  12   2   4     1802.02     1850.02    125.12 o 
  13   2   4     1775.40     1870.61    132.55 o 
  14   2   4      172.05       82.57    112.77 o 
  15   2   4      876.35      921.99    169.11 o 
 -17   3   4       58.50       65.29    164.91 o 
 -16   3   4      507.54      459.88    133.50 o 
 -15   3   4        7.18       49.42    102.84 o 
 -14   3   4     4441.58     4629.37    148.98 o 
 -13   3   4       12.38       43.43     60.95 o 
 -12   3   4    11473.64    12283.69    297.31 o 
 -11   3   4        1.55      -15.09     48.41 o 
 -10   3   4     9567.96     9878.36    193.67 o 
  -9   3   4       62.32       28.22     29.86 o 
  -8   3   4     3907.76     3908.37     72.38 o 
  -7   3   4      617.00      542.98     24.57 o 
  -6   3   4     1662.08     1590.14     34.74 o 
  -5   3   4     1285.70     1129.56     27.73 o 
  -4   3   4     6957.27     6223.35    121.15 o 
  -3   3   4     3318.97     3090.73     53.98 o 
  -2   3   4    22137.85    22670.48    264.40 o 
  -1   3   4       40.25       24.91     11.86 o 
   0   3   4    24984.53    27110.97    267.23 o 
   1   3   4      892.13      926.47     23.82 o 
   2   3   4    81262.53    88923.27   1109.45 o 
   3   3   4      544.67      561.64     26.74 o 
   4   3   4    42797.48    46369.46    562.68 o 
   5   3   4      809.61      794.57     36.31 o 
   6   3   4     2800.37     2769.07     64.73 o 
   7   3   4      797.76      734.51     44.14 o 
   8   3   4        3.46        8.05     35.90 o 
   9   3   4     1268.63     1271.77     69.11 o 
  10   3   4     5200.93     5329.36    134.70 o 
  11   3   4      247.54      278.08     88.68 o 
  12   3   4     5030.97     5037.65    203.71 o 
  13   3   4      107.44       84.75    113.14 o 
  14   3   4     2273.55     2073.29    156.22 o 
 -16   4   4       37.47     -176.90    131.96 o 
 -15   4   4     1417.95     1575.99    229.04 o 
 -14   4   4        3.20     -100.53     86.36 o 
 -13   4   4     6186.72     6101.93    222.26 o 
 -12   4   4        0.87       58.15     55.63 o 
 -11   4   4    13053.53    13730.22    294.74 o 
 -10   4   4      124.75       89.21     38.47 o 
  -9   4   4     3795.79     3836.12     91.84 o 
  -8   4   4      688.08      632.05     33.31 o 
  -7   4   4     1517.81     1377.19     41.49 o 
  -6   4   4      984.52      911.11     28.63 o 
  -5   4   4       29.92       39.49     16.55 o 
  -4   4   4     1420.78     1354.37     32.86 o 
  -3   4   4    19946.80    20662.86    246.08 o 
  -2   4   4     2116.62     2107.52     41.60 o 
  -1   4   4    18627.20    19443.10    241.31 o 
   0   4   4       23.42       20.49     13.18 o 
   1   4   4    39912.57    43052.80    437.87 o 
   2   4   4      182.09      169.41     18.63 o 
   3   4   4    41023.42    44199.31    687.16 o 
   4   4   4      156.00      163.10     24.13 o 
   5   4   4     8139.78     8519.21    183.52 o 
   6   4   4      166.70      181.68     32.19 o 
   7   4   4      458.41      411.22     41.96 o 
   8   4   4      702.84      735.56     48.11 o 
   9   4   4      831.64      812.59     72.31 o 
  10   4   4      360.65      271.95     76.30 o 
  11   4   4     3235.89     3350.59    133.24 o 
  12   4   4      114.88       39.74     96.95 o 
  13   4   4     1716.71     1899.61    147.46 o 
  14   4   4       13.41      241.22    129.00 o 
 -16   5   4      335.14      462.71    201.92 o 
 -15   5   4       53.75      158.06    169.49 o 
 -14   5   4      668.82      832.36    131.12 o 
 -13   5   4        9.25     -179.04     95.40 o 
 -12   5   4     4219.19     4360.31    161.32 o 
 -11   5   4       14.23       97.92     50.62 o 
 -10   5   4     3956.94     4044.35    110.11 o 
  -9   5   4      769.76      693.36     44.54 o 
  -8   5   4     3506.85     3466.67     78.89 o 
  -7   5   4     7220.97     7015.61    154.41 o 
  -6   5   4     2560.53     2545.68     74.25 o 
  -5   5   4     5973.74     5541.09     87.62 o 
  -4   5   4     5092.87     4957.16     96.37 o 
  -3   5   4    14076.78    14425.47    179.09 o 
  -2   5   4    16614.24    17871.73    207.55 o 
  -1   5   4     2785.02     2645.23     57.97 o 
   0   5   4    35008.92    37610.98    402.94 o 
   1   5   4      876.43      880.59     27.64 o 
   2   5   4    23389.42    24873.90    305.09 o 
   3   5   4     2071.24     2166.43     46.89 o 
   4   5   4    10126.84    11112.00    175.67 o 
   5   5   4     1773.14     1640.57     56.40 o 
   6   5   4     2266.71     2429.63     72.39 o 
   7   5   4     3977.44     4123.06     81.43 o 
   8   5   4      254.88      218.39     49.19 o 
   9   5   4     2969.15     3069.32    116.83 o 
  10   5   4      949.96      890.57     85.64 o 
  11   5   4      766.61      869.40    101.10 o 
  12   5   4     1909.21     1980.26    171.67 o 
  13   5   4      312.04      284.81    154.08 o 
  14   5   4     1167.85     1120.47    187.17 o 
 -15   6   4      279.61      -94.11    176.55 o 
 -14   6   4      219.11      143.67    128.71 o 
 -13   6   4      931.26      709.19    116.04 o 
 -12   6   4       12.96       41.19     82.96 o 
 -11   6   4     1394.64     1317.18     85.58 o 
 -10   6   4      545.83      528.36     63.69 o 
  -9   6   4     2057.93     1892.29     70.95 o 
  -8   6   4    10945.87    11279.71    367.50 o 
  -7   6   4     2291.67     2201.11     72.26 o 
  -6   6   4    11701.30    11613.30    252.99 o 
  -5   6   4      359.48      351.14     29.17 o 
  -4   6   4     9281.40     9106.93    183.47 o 
  -3   6   4     5612.11     5560.22    111.48 o 
  -2   6   4    12780.37    13228.47    256.21 o 
  -1   6   4    11017.75    12393.15    164.54 o 
   0   6   4      884.98      830.78     31.21 o 
   1   6   4    10653.17    11530.06    179.63 o 
   2   6   4     1921.30     1917.76     46.26 o 
   3   6   4     3520.61     3440.75     61.89 o 
   4   6   4     2657.29     2795.97     93.13 o 
   5   6   4      970.74      953.36     46.18 o 
   6   6   4    12981.17    13849.30    206.56 o 
   7   6   4     1267.65     1266.03     69.25 o 
   8   6   4     5860.61     5657.34    162.80 o 
   9   6   4        8.23       -4.28     59.98 o 
  10   6   4     2593.90     2568.95    125.75 o 
  11   6   4      417.49      342.86    119.18 o 
  12   6   4      620.36      631.77    130.00 o 
  13   6   4      862.89      628.58    157.54 o 
 -15   7   4      993.47      805.98    194.16 o 
 -14   7   4       53.29      -80.75    150.29 o 
 -13   7   4        5.02       40.61    113.61 o 
 -12   7   4        9.86      -56.01    101.29 o 
 -11   7   4      261.12      155.40     74.56 o 
 -10   7   4      397.70      392.82     76.19 o 
  -9   7   4     5529.05     6028.77    159.94 o 
  -8   7   4      191.53      169.92     54.82 o 
  -7   7   4    14817.69    16169.09    304.98 o 
  -6   7   4       15.91       44.47     32.63 o 
  -5   7   4     7622.89     7543.20    147.94 o 
  -4   7   4        6.69       11.30     31.13 o 
  -3   7   4    14706.29    15268.78    304.97 o 
  -2   7   4       66.35       50.38     24.24 o 
  -1   7   4     7486.19     7751.65    155.55 o 
   0   7   4      219.32      163.84     27.64 o 
   1   7   4      839.11      853.90     50.42 o 
   2   7   4      381.09      319.15     32.26 o 
   3   7   4     1281.00     1306.02     46.84 o 
   4   7   4       92.40      116.75     33.13 o 
   5   7   4    10027.49    10568.91    204.10 o 
   6   7   4      116.13       28.94     38.39 o 
   7   7   4    13493.22    14410.16    417.90 o 
   8   7   4       11.43     -108.47     60.65 o 
   9   7   4     3693.84     3634.57    161.79 o 
  10   7   4       46.48      -61.88     96.88 o 
  11   7   4     1435.09     1489.11    138.82 o 
  12   7   4        1.22     -171.14    151.33 o 
 -14   8   4      214.10      140.77    155.83 o 
 -13   8   4      188.70      212.52    128.04 o 
 -12   8   4        5.35      -32.03    101.68 o 
 -11   8   4      348.56      421.81     99.33 o 
 -10   8   4      802.08      732.25     87.29 o 
  -9   8   4      220.28      218.99     73.85 o 
  -8   8   4     6211.82     6489.82    213.46 o 
  -7   8   4     1298.99     1181.20     69.90 o 
  -6   8   4     9835.77    10186.64    238.28 o 
  -5   8   4       31.46       17.49     45.86 o 
  -4   8   4    12256.06    12648.50    281.37 o 
  -3   8   4     3829.48     3851.22     84.59 o 
  -2   8   4     9674.28    10361.61    211.49 o 
  -1   8   4     1833.62     1963.38     76.19 o 
   0   8   4      369.47      328.71     28.86 o 
   1   8   4     1992.61     1827.28     54.40 o 
   2   8   4      667.73      663.44     40.99 o 
   3   8   4      687.03      669.37     45.39 o 
   4   8   4     4848.18     5311.04    108.86 o 
   5   8   4        9.54      -50.73     51.49 o 
   6   8   4     8953.48     9664.98    237.29 o 
   7   8   4      378.45      352.29     70.23 o 
   8   8   4     6422.88     6831.90    202.04 o 
   9   8   4       23.91      140.36    120.98 o 
  10   8   4     2396.61     2524.74    206.75 o 
  11   8   4       91.10       87.73    152.97 o 
  12   8   4     1010.92     1057.45    206.90 o 
 -13   9   4       53.10      106.85    140.24 o 
 -12   9   4     1325.46     1454.42    144.42 o 
 -11   9   4       48.28      134.18    106.88 o 
 -10   9   4     1115.61      858.63    104.83 o 
  -9   9   4      555.15      435.93     89.61 o 
  -8   9   4      993.94      848.15     87.74 o 
  -7   9   4     2911.90     3024.37    109.16 o 
  -6   9   4     1115.13      930.70     72.90 o 
  -5   9   4     6221.38     6422.53    241.88 o 
  -4   9   4     2158.64     1991.51     90.83 o 
  -3   9   4     4271.30     4393.73    159.27 o 
  -2   9   4     2884.48     2956.68     95.83 o 
  -1   9   4     1542.49     1483.43     63.50 o 
   0   9   4     5460.87     5698.19    184.95 o 
   1   9   4      318.82      277.84     56.26 o 
   2   9   4     6114.21     6352.02    146.63 o 
   3   9   4      559.28      541.67     53.90 o 
   4   9   4     1562.10     1555.09    102.50 o 
   5   9   4     1203.67     1119.07     93.54 o 
   6   9   4      330.86      165.44     75.12 o 
   7   9   4     2267.87     2319.60    120.36 o 
   8   9   4       44.15       61.59     95.36 o 
   9   9   4     1449.41     1368.68    133.49 o 
  10   9   4      230.51      110.98    158.57 o 
  11   9   4      931.23      343.45    185.70 o 
 -12  10   4       28.92       80.89    135.54 o 
 -11  10   4     2108.94     2062.08    140.74 o 
 -10  10   4       93.32      116.66    110.01 o 
  -9  10   4      635.65      472.49    103.77 o 
  -8  10   4      228.25      228.97     88.55 o 
  -7  10   4      499.19      392.32     86.69 o 
  -6  10   4     1515.65     1192.52    109.30 o 
  -5  10   4      156.56      170.51     75.08 o 
  -4  10   4     1526.36     1480.85     91.68 o 
  -3  10   4     1026.43      959.66     72.80 o 
  -2  10   4      590.01      543.41     70.58 o 
  -1  10   4     3012.62     2873.82    111.57 o 
   0  10   4      251.94      294.24     70.33 o 
   1  10   4     6542.10     7040.65    207.39 o 
   2  10   4      138.41       30.86     62.23 o 
   3  10   4     7318.33     8146.15    234.83 o 
   4  10   4      224.24      176.11     98.46 o 
   5  10   4     1910.24     1732.60    113.75 o 
   6  10   4      232.69      142.37     96.96 o 
   7  10   4      104.02      172.89    108.78 o 
   8  10   4      387.66      600.46    128.75 o 
   9  10   4      364.11      301.53    154.46 o 
  10  10   4      316.22      461.09    211.51 o 
 -10  11   4     1412.93     1357.42    154.62 o 
  -9  11   4        0.15       76.56    119.01 o 
  -8  11   4      464.35      296.36    108.84 o 
  -7  11   4        2.88        3.16    115.21 o 
  -6  11   4       20.75      -44.19    110.37 o 
  -5  11   4        7.98      -50.80    106.37 o 
  -4  11   4      520.21      575.90     96.45 o 
  -3  11   4       15.92       70.72     82.15 o 
  -2  11   4     2640.69     2932.50    152.81 o 
  -1  11   4       18.30       20.03     79.88 o 
   0  11   4     3384.26     3641.85    164.51 o 
   1  11   4      285.68      158.33     88.42 o 
   2  11   4     6555.75     7243.03    407.70 o 
   3  11   4        1.61      -29.36     98.68 o 
   4  11   4     3441.24     3346.79    164.12 o 
   5  11   4       45.63      157.04    118.87 o 
   6  11   4      310.06      433.54    121.22 o 
   7  11   4        2.49       93.44    133.56 o 
   8  11   4        0.82     -149.52    172.79 o 
  -8  12   4      312.47      275.43    164.65 o 
  -7  12   4      286.06       54.15    134.02 o 
  -6  12   4      617.39      329.88    149.42 o 
  -5  12   4        9.65     -224.40    154.33 o 
  -4  12   4      843.05      858.87    154.16 o 
  -3  12   4     1636.40     1865.07    205.04 o 
  -2  12   4      707.01      561.10    146.68 o 
  -1  12   4     2380.31     2660.79    149.54 o 
   0  12   4        2.59      100.38    112.92 o 
   1  12   4     2735.73     2738.23    195.68 o 
   2  12   4      195.95      171.64    128.18 o 
   3  12   4     2430.31     2385.04    182.67 o 
   4  12   4      139.91      162.18    145.45 o 
   5  12   4      495.53       58.16    162.20 o 
   6  12   4      314.01      348.15    211.20 o 
  -6  13   4       54.07       84.90    176.31 o 
  -5  13   4      773.97      595.42    191.82 o 
  -4  13   4      111.89      -23.95    178.57 o 
  -3  13   4     1163.40      778.78    180.29 o 
  -2  13   4      881.23      834.60    166.91 o 
  -1  13   4      547.66      180.85    173.89 o 
   0  13   4     1216.67     1434.49    181.37 o 
   1  13   4        5.40       25.33    140.03 o 
   2  13   4      685.90      591.67    182.05 o 
   3  13   4      133.43      -32.32    179.63 o 
 -17   0   5     1204.48     1243.13    232.09 o 
 -15   0   5     4060.27     4406.99    274.24 o 
 -13   0   5     5377.55     5880.62    247.25 o 
 -11   0   5     4752.08     4561.80    141.27 o 
  -9   0   5    11375.80    10626.48    179.27 o 
  -7   0   5     3108.46     2983.52     66.38 o 
  -5   0   5    10022.07     8189.55    131.70 o 
  -3   0   5     8578.10     6967.78    113.93 o 
  -1   0   5   118375.73   119734.55   2135.81 o 
   1   0   5    53731.19    58935.19    833.42 o 
   3   0   5     6067.41     6176.61    113.32 o 
   5   0   5     3593.02     3564.92     92.92 o 
   7   0   5      831.28      907.28     84.55 o 
   9   0   5     3517.13     3379.20    159.89 o 
  11   0   5     3398.31     3586.42    186.53 o 
  13   0   5     5328.32     5823.92    395.56 o 
 -17   1   5      147.74      158.44    156.55 o 
 -16   1   5     1385.89     1540.47    192.89 o 
 -15   1   5      403.59      265.42    100.97 o 
 -14   1   5     3229.69     3209.84    129.28 o 
 -13   1   5       12.30       85.55     65.07 o 
 -12   1   5     4831.81     4755.46    109.28 o 
 -11   1   5     1435.07     1246.76     55.70 o 
 -10   1   5     7971.91     7495.67    132.23 o 
  -9   1   5     3660.76     3368.41     74.80 o 
  -8   1   5     3869.60     3509.17     77.06 o 
  -7   1   5     9078.27     7595.09    125.47 o 
  -6   1   5     3711.37     3131.50     44.35 o 
  -5   1   5      653.11      425.80     16.01 o 
  -4   1   5    13793.72    10422.14    100.65 o 
  -3   1   5     1629.02     1356.57     25.78 o 
  -2   1   5    69035.95    63987.69    884.82 o 
  -1   1   5       35.09       19.21     11.15 o 
   0   1   5    67113.38    70101.30    960.53 o 
   1   1   5     1523.32     1700.87     32.66 o 
   2   1   5    19877.30    20611.33    293.58 o 
   3   1   5     1293.96     1273.77     29.92 o 
   4   1   5     8310.97     8517.64    124.02 o 
   5   1   5     9439.76     9945.62    133.20 o 
   6   1   5     1149.42     1180.78     48.96 o 
   7   1   5     4100.26     4173.64    115.50 o 
   8   1   5     3118.98     3127.24    136.13 o 
   9   1   5     1743.45     1703.78     95.74 o 
  10   1   5     2654.28     2728.81    114.95 o 
  11   1   5       77.88       73.18     78.96 o 
  12   1   5     3330.99     3192.26    154.07 o 
  13   1   5      150.90      -18.68    110.82 o 
  14   1   5     2479.80     2864.72    221.96 o 
 -17   2   5      153.48       30.02    149.53 o 
 -16   2   5      363.42      284.86    127.87 o 
 -15   2   5     1799.81     1705.39    144.38 o 
 -14   2   5       57.03        2.18     71.23 o 
 -13   2   5     2723.63     2694.35    120.77 o 
 -12   2   5      821.37      793.45     62.70 o 
 -11   2   5     6775.37     6356.60    146.01 o 
 -10   2   5     8795.24     8375.72    116.92 o 
  -9   2   5     1925.43     1847.05     55.61 o 
  -8   2   5    13744.87    13083.06    194.67 o 
  -7   2   5      705.39      621.48     25.68 o 
  -6   2   5    12831.60    11479.26    138.25 o 
  -5   2   5     1819.62     1420.97     28.14 o 
  -4   2   5    27413.18    24723.59    414.37 o 
  -3   2   5     6656.67     5949.69     98.95 o 
  -2   2   5      669.26      593.60     17.60 o 
  -1   2   5    26946.29    28093.63    383.45 o 
   0   2   5       74.83       87.67     12.52 o 
   1   2   5    23931.51    25427.06    262.99 o 
   2   2   5    14618.78    15463.47    172.13 o 
   3   2   5    27030.32    30342.87    329.77 o 
   4   2   5    33156.40    36096.78    352.74 o 
   5   2   5     9258.04     9676.39    121.05 o 
   6   2   5    17690.74    18528.74    251.40 o 
   7   2   5      196.34      183.57     37.43 o 
   8   2   5     7006.49     6856.75    190.24 o 
   9   2   5     3613.72     3665.74    114.58 o 
  10   2   5     3900.14     3950.68    121.31 o 
  11   2   5     2075.14     2131.20    130.46 o 
  12   2   5       30.94       37.09     94.94 o 
  13   2   5     1633.76     1460.61    141.61 o 
  14   2   5       63.99       57.50    137.54 o 
 -17   3   5      576.55      338.14    223.56 o 
 -16   3   5       71.27      184.82    125.41 o 
 -15   3   5      414.53      295.97    133.78 o 
 -14   3   5      847.93      764.72     91.67 o 
 -13   3   5      112.24      137.16     82.00 o 
 -12   3   5     1149.99     1117.22     75.01 o 
 -11   3   5     3265.53     3184.75     93.57 o 
 -10   3   5      771.66      678.86     41.72 o 
  -9   3   5     8179.38     8040.36    152.30 o 
  -8   3   5     1090.53     1065.95     34.13 o 
  -7   3   5    17083.51    15801.29    263.82 o 
  -6   3   5     4712.98     4377.18     68.08 o 
  -5   3   5    63847.85    56439.92   1088.23 o 
  -4   3   5     2860.23     2764.23     58.31 o 
  -3   3   5    14185.06    13996.01    240.59 o 
  -2   3   5      178.39      200.44     14.13 o 
  -1   3   5     1588.26     1606.02     38.98 o 
   0   3   5     2072.51     2140.89     44.15 o 
   1   3   5      975.50      918.88     24.15 o 
   2   3   5     2059.16     2247.14     52.24 o 
   3   3   5    20974.39    22458.40    278.23 o 
   4   3   5     2181.50     2106.17     42.39 o 
   5   3   5    17046.78    18547.45    315.71 o 
   6   3   5      149.63      129.48     33.27 o 
   7   3   5     9757.85    10103.88    208.18 o 
   8   3   5      407.99      366.65     48.37 o 
   9   3   5    13121.53    14326.78    331.54 o 
  10   3   5      664.93      698.22     83.48 o 
  11   3   5     2556.97     2680.49    136.52 o 
  12   3   5      629.94      483.94    110.69 o 
  13   3   5       87.41      -19.33    125.65 o 
  14   3   5      132.56      206.92    163.23 o 
 -16   4   5      104.24       86.14    129.30 o 
 -15   4   5      197.27      201.49    112.94 o 
 -14   4   5       50.33       13.47     85.64 o 
 -13   4   5      564.83      553.27     81.79 o 
 -12   4   5     2193.06     2178.11     92.68 o 
 -11   4   5     1091.75     1030.12     62.98 o 
 -10   4   5     4013.30     4155.50     93.54 o 
  -9   4   5      113.96      101.37     27.66 o 
  -8   4   5    11008.27    10288.20    208.27 o 
  -7   4   5      725.59      608.11     32.34 o 
  -6   4   5    40574.59    41308.21    786.29 o 
  -5   4   5     1620.66     1650.48     33.59 o 
  -4   4   5    32372.27    32962.46    447.73 o 
  -3   4   5       34.32       11.95     15.24 o 
  -2   4   5     1998.98     1798.29     54.80 o 
  -1   4   5     1136.14     1266.63     28.26 o 
   0   4   5       77.79      115.97     17.24 o 
   1   4   5       61.37       75.40     18.04 o 
   2   4   5    16326.67    17800.87    264.21 o 
   3   4   5      997.98     1017.11     32.06 o 
   4   4   5    30103.77    32882.38    432.35 o 
   5   4   5     2967.70     3060.77     72.02 o 
   6   4   5    11972.36    12971.33    209.62 o 
   7   4   5      132.89       31.51     37.45 o 
   8   4   5    11749.59    12848.48    339.93 o 
   9   4   5      562.67      592.43     70.05 o 
  10   4   5     3858.55     3665.60    139.49 o 
  11   4   5      146.02       54.84     94.44 o 
  12   4   5      270.54      405.43    105.23 o 
  13   4   5      113.46      -95.12    124.70 o 
  14   4   5       32.45     -151.22    149.46 o 
 -16   5   5      271.49      226.37    162.62 o 
 -15   5   5      522.22      601.67    140.33 o 
 -14   5   5     1188.08     1356.60    120.34 o 
 -13   5   5       19.56       93.87     86.43 o 
 -12   5   5     1100.29     1072.64     85.50 o 
 -11   5   5     2052.83     2028.40     81.49 o 
 -10   5   5     2134.25     2137.68     75.72 o 
  -9   5   5     9593.10     9480.40    192.10 o 
  -8   5   5      139.97      136.74     32.81 o 
  -7   5   5    15573.02    15632.91    401.03 o 
  -6   5   5     3842.85     3690.72     70.67 o 
  -5   5   5    19727.37    20079.22    376.63 o 
  -4   5   5      911.05      818.93     26.03 o 
  -3   5   5     6635.38     6822.86    130.45 o 
  -2   5   5     3552.33     3338.12     70.66 o 
  -1   5   5      461.60      411.13     22.10 o 
   0   5   5    11852.60    13071.53    147.66 o 
   1   5   5       37.55       63.18     20.08 o 
   2   5   5     4403.12     4423.19     60.50 o 
   3   5   5     6921.05     7442.71    114.74 o 
   4   5   5     5301.21     5480.09     95.14 o 
   5   5   5    13314.00    14048.06    176.65 o 
   6   5   5      826.75      798.45     46.73 o 
   7   5   5     7136.89     7193.39    219.74 o 
   8   5   5     2415.77     2247.21     77.78 o 
   9   5   5     4485.51     4796.14    197.18 o 
  10   5   5     1125.83     1102.84     93.51 o 
  11   5   5      295.80      199.55     96.96 o 
  12   5   5      926.16      867.27    113.36 o 
  13   5   5        1.25      300.77    140.47 o 
 -16   6   5      144.21       15.94    178.71 o 
 -15   6   5     1549.94     1796.51    191.37 o 
 -14   6   5        5.50     -105.32    103.01 o 
 -13   6   5     1356.27     1240.91    126.49 o 
 -12   6   5      144.58      185.90     95.28 o 
 -11   6   5     3758.18     3928.76    131.83 o 
 -10   6   5     2782.23     2530.02    108.55 o 
  -9   6   5     3158.02     3267.20     96.22 o 
  -8   6   5     3572.60     3425.07    105.42 o 
  -7   6   5        5.20        9.10     28.49 o 
  -6   6   5     2194.16     2108.02     58.90 o 
  -5   6   5     1326.14     1292.22     45.61 o 
  -4   6   5     2853.45     2676.62     67.94 o 
  -3   6   5     9617.46     9951.56    233.13 o 
  -2   6   5     3441.83     3500.82    103.47 o 
  -1   6   5    28376.90    31761.88    377.16 o 
   0   6   5      299.29      224.88     29.60 o 
   1   6   5    16691.66    17463.22    237.96 o 
   2   6   5       39.92       79.17     26.18 o 
   3   6   5     5910.65     6215.46    104.09 o 
   4   6   5     2726.77     2785.65     75.74 o 
   5   6   5     1108.59     1128.75     55.73 o 
   6   6   5     8168.38     8475.04    178.53 o 
   7   6   5       73.53      122.22     49.46 o 
   8   6   5     2245.99     2207.06    115.72 o 
   9   6   5     2238.23     2079.70     96.91 o 
  10   6   5      842.92      539.64     98.60 o 
  11   6   5     1170.80     1065.55    144.57 o 
  12   6   5       11.59     -178.69    156.59 o 
  13   6   5     1992.73     1837.41    225.82 o 
 -15   7   5        7.10      303.10    186.42 o 
 -14   7   5     1619.64     1477.42    178.35 o 
 -13   7   5       45.86      135.22    117.36 o 
 -12   7   5     3013.11     3003.84    132.71 o 
 -11   7   5       22.23       28.79     82.76 o 
 -10   7   5     3022.84     3073.33    118.47 o 
  -9   7   5      185.02      105.05     58.20 o 
  -8   7   5     1284.31     1184.18    100.63 o 
  -7   7   5     1070.17      948.06     54.76 o 
  -6   7   5      756.05      688.75     54.69 o 
  -5   7   5      112.81      116.52     32.37 o 
  -4   7   5     8272.56     8180.30    191.62 o 
  -3   7   5      447.34      483.22     35.88 o 
  -2   7   5    25068.28    27588.72    344.89 o 
  -1   7   5        4.60       33.30     24.48 o 
   0   7   5    32019.33    34638.05    566.41 o 
   1   7   5     1051.93     1056.83     39.13 o 
   2   7   5     8180.27     8597.03    112.46 o 
   3   7   5      110.13      109.75     34.76 o 
   4   7   5     2100.41     2166.49     64.16 o 
   5   7   5       58.20       61.24     43.41 o 
   6   7   5      222.35      227.59     50.58 o 
   7   7   5      603.23      560.75     59.15 o 
   8   7   5      943.92      754.26     70.52 o 
   9   7   5        5.63       51.36     98.31 o 
  10   7   5     1386.72     1354.21    160.69 o 
  11   7   5      117.43       92.19    144.36 o 
  12   7   5     2184.57     1673.47    213.49 o 
 -14   8   5      124.52        7.33    156.02 o 
 -13   8   5     1640.53     1764.82    151.32 o 
 -12   8   5       97.48       88.05    101.14 o 
 -11   8   5     1744.89     1666.38    118.56 o 
 -10   8   5      901.94      868.00     99.47 o 
  -9   8   5     2187.78     2177.43    109.68 o 
  -8   8   5     1346.04     1349.19    103.22 o 
  -7   8   5      516.71      565.69     62.52 o 
  -6   8   5     1333.84     1330.81     75.39 o 
  -5   8   5     1402.03     1349.08     69.42 o 
  -4   8   5      587.67      506.49     39.85 o 
  -3   8   5     4338.19     4512.69    121.01 o 
  -2   8   5       74.40       29.22     32.06 o 
  -1   8   5    17631.91    19864.59    363.97 o 
   0   8   5       35.67       34.16     30.08 o 
   1   8   5    16564.88    18585.63    231.23 o 
   2   8   5      126.28       75.12     36.34 o 
   3   8   5     5690.58     6276.85    167.96 o 
   4   8   5     1179.37     1232.38     68.29 o 
   5   8   5     2374.94     2418.65     81.14 o 
   6   8   5     1714.30     1588.21     84.85 o 
   7   8   5       62.85        1.96     76.21 o 
   8   8   5      245.97      222.40    100.47 o 
   9   8   5      873.43      609.61    117.35 o 
  10   8   5      236.37      268.22    131.86 o 
  11   8   5     1196.23     1095.11    184.12 o 
 -13   9   5        1.60       70.37    137.59 o 
 -12   9   5     1265.64     1154.74    145.77 o 
 -11   9   5      545.51      579.54    109.29 o 
 -10   9   5     1287.83     1280.75    109.29 o 
  -9   9   5     1070.36     1164.28    101.21 o 
  -8   9   5       15.06      -35.65     77.27 o 
  -7   9   5     3101.49     3005.84    115.44 o 
  -6   9   5     1754.17     1697.72     89.83 o 
  -5   9   5     3822.13     3472.38    118.78 o 
  -4   9   5     2487.05     2552.97     90.96 o 
  -3   9   5     2355.74     2243.50     80.93 o 
  -2   9   5     5178.50     5050.42    169.16 o 
  -1   9   5      164.11      105.98     46.69 o 
   0   9   5     3458.02     3655.49    127.68 o 
   1   9   5       22.59       31.31     44.96 o 
   2   9   5     4889.42     5362.71    138.96 o 
   3   9   5     1852.80     1946.05     85.25 o 
   4   9   5     2583.98     2801.43    112.15 o 
   5   9   5     4443.80     4413.67    138.35 o 
   6   9   5       32.95      -24.06     86.06 o 
   7   9   5     1831.22     2054.90    139.86 o 
   8   9   5      512.49      320.58    122.51 o 
   9   9   5     1113.03     1195.06    150.13 o 
  10   9   5      966.84      820.79    180.84 o 
 -12  10   5      189.88      163.23    132.03 o 
 -11  10   5      191.93       54.19    118.23 o 
 -10  10   5     1023.01      988.35    120.62 o 
  -9  10   5       84.46      -42.73    100.07 o 
  -8  10   5     2133.83     2159.53    121.82 o 
  -7  10   5       36.38     -110.14     80.10 o 
  -6  10   5     4204.74     4346.57    205.71 o 
  -5  10   5        6.18      -13.27     81.79 o 
  -4  10   5     4891.50     4417.40    131.04 o 
  -3  10   5      341.47      401.71     77.77 o 
  -2  10   5      171.66      100.84     71.69 o 
  -1  10   5      527.09      358.30     83.02 o 
   0  10   5        9.71       10.07     67.27 o 
   1  10   5      352.53      298.19     75.81 o 
   2  10   5     2025.87     1906.56     92.68 o 
   3  10   5     2145.06     2141.57    126.72 o 
   4  10   5     4039.55     4118.17    149.47 o 
   5  10   5      229.96      152.62     91.91 o 
   6  10   5     1928.48     1938.61    159.59 o 
   7  10   5       56.93      -58.30    110.79 o 
   8  10   5     1893.80     1907.07    160.94 o 
   9  10   5      123.95      234.92    196.90 o 
 -10  11   5        1.02       30.03    145.28 o 
  -9  11   5     1664.69     1914.68    152.24 o 
  -8  11   5       61.16      103.92    127.25 o 
  -7  11   5     3321.85     3571.98    183.85 o 
  -6  11   5      204.06      217.17    115.94 o 
  -5  11   5     6184.05     6575.98    223.42 o 
  -4  11   5       35.20      -75.83    113.77 o 
  -3  11   5     1781.76     2032.96    177.44 o 
  -2  11   5       10.89       14.26    105.44 o 
  -1  11   5      184.92       88.46     92.31 o 
   0  11   5        0.32      -79.44     83.90 o 
   1  11   5      551.89      437.31     97.82 o 
   2  11   5       76.27     -145.05    103.66 o 
   3  11   5     3327.47     3418.49    183.42 o 
   4  11   5        7.81       68.61    116.29 o 
   5  11   5     2227.96     2307.69    179.39 o 
   6  11   5       18.00        0.09    145.05 o 
   7  11   5     1780.65     2044.21    206.63 o 
   8  11   5      133.70       69.17    193.82 o 
  -8  12   5     1192.30      898.75    165.14 o 
  -7  12   5       70.89     -104.39    141.77 o 
  -6  12   5     2062.09     1773.92    162.91 o 
  -5  12   5       97.94      291.39    143.10 o 
  -4  12   5     1194.84     1028.79    169.08 o 
  -3  12   5       65.96       93.15    124.10 o 
  -2  12   5      551.79      324.25    109.07 o 
  -1  12   5      601.35      554.79    147.52 o 
   0  12   5       80.67      -90.49    116.53 o 
   1  12   5      227.31      182.80    126.99 o 
   2  12   5      834.81      716.36    160.51 o 
   3  12   5      407.56      194.42    135.78 o 
   4  12   5     1674.41     1443.35    210.71 o 
   5  12   5      334.80      141.08    185.23 o 
   6  12   5     1873.05     1591.41    218.86 o 
  -5  13   5      374.57      286.26    184.04 o 
  -4  13   5      415.97      392.85    164.45 o 
  -3  13   5      204.44      127.99    165.91 o 
  -2  13   5     1638.16     1417.73    218.81 o 
  -1  13   5      110.59       40.07    169.72 o 
   0  13   5     2087.38     2107.20    185.96 o 
   1  13   5        2.54      136.90    170.20 o 
   2  13   5      593.15      574.56    175.45 o 
   3  13   5      192.22       54.99    226.35 o 
 -16   0   6      371.53      335.20    195.25 o 
 -14   0   6      383.06      181.67    100.61 o 
 -12   0   6     1811.30     1675.96    100.91 o 
 -10   0   6    21122.50    19616.87    277.24 o 
  -8   0   6    47858.02    42611.35    788.60 o 
  -6   0   6     4848.99     3851.44     72.20 o 
  -4   0   6    11072.21     9088.77    187.93 o 
  -2   0   6     1853.87     1951.45     57.19 o 
   0   0   6    25356.56    27652.24    572.60 o 
   2   0   6    15488.65    15276.17    297.19 o 
   4   0   6    43731.16    45698.21   1175.59 o 
   6   0   6    37826.39    39719.59    995.88 o 
   8   0   6     6876.37     6828.79    352.69 o 
  10   0   6      880.70      960.40    119.51 o 
  12   0   6        8.43     -128.89    146.26 o 
  14   0   6      781.58      320.06    250.76 o 
 -17   1   6      610.35      407.30    158.55 o 
 -16   1   6      447.67      299.21    127.07 o 
 -15   1   6       10.03       60.41     92.00 o 
 -14   1   6      792.77      708.22     84.22 o 
 -13   1   6     1266.10     1167.93     81.22 o 
 -12   1   6     1134.75     1014.92     72.40 o 
 -11   1   6     3226.84     2882.86     83.15 o 
 -10   1   6      138.05      114.36     31.68 o 
  -9   1   6    25302.21    22967.52    363.92 o 
  -8   1   6     1741.21     1594.26     45.28 o 
  -7   1   6    14241.63    12047.24    139.90 o 
  -6   1   6      185.90      167.03     19.16 o 
  -5   1   6    11136.96     8565.44     81.86 o 
  -4   1   6    19192.40    16200.11    229.18 o 
  -3   1   6    11388.04     9928.60    171.72 o 
  -2   1   6    14182.96    14221.27    193.06 o 
  -1   1   6     1099.32     1135.66     29.03 o 
   0   1   6    24414.06    26080.00    425.88 o 
   1   1   6    12491.63    13107.74    168.93 o 
   2   1   6     2494.09     2602.98     43.85 o 
   3   1   6    16770.72    17750.93    197.01 o 
   4   1   6       19.89       77.76     23.48 o 
   5   1   6    36519.89    39433.57    597.02 o 
   6   1   6       98.36      120.10     38.05 o 
   7   1   6    15070.62    15810.75    286.25 o 
   8   1   6      324.96      259.47     64.53 o 
   9   1   6     3551.03     3563.84    127.81 o 
  10   1   6     1517.99     1653.80    102.41 o 
  11   1   6       77.61      122.41     82.42 o 
  12   1   6     1043.66      906.42    122.41 o 
  13   1   6      307.25      368.74    137.86 o 
  14   1   6      680.37      609.73    168.37 o 
 -17   2   6      645.73      564.69    181.39 o 
 -16   2   6       24.16       69.59    121.41 o 
 -15   2   6      995.87     1111.68    108.68 o 
 -14   2   6      268.41      267.65     78.30 o 
 -13   2   6     3497.68     3232.29    104.07 o 
 -12   2   6      687.05      516.11     74.14 o 
 -11   2   6      427.54      396.12     45.53 o 
 -10   2   6     2749.84     2522.97     89.24 o 
  -9   2   6      175.07      167.19     27.66 o 
  -8   2   6    10273.20     9558.52    140.76 o 
  -7   2   6       51.48       50.47     19.82 o 
  -6   2   6    25997.16    23389.91    313.41 o 
  -5   2   6    19941.46    16639.59    230.30 o 
  -4   2   6    23515.93    22445.37    374.99 o 
  -3   2   6    39727.27    37177.21    501.95 o 
  -2   2   6     3306.97     3374.20     70.88 o 
  -1   2   6    27471.59    28397.69    429.39 o 
   0   2   6     4910.38     4928.57     58.62 o 
   1   2   6    29780.63    31147.93    283.23 o 
   2   2   6    15152.94    16770.30    162.45 o 
   3   2   6      812.15      738.97     21.56 o 
   4   2   6    10165.91    10765.51    160.63 o 
   5   2   6     2261.10     2442.62     56.47 o 
   6   2   6     5371.11     5415.10    109.62 o 
   7   2   6     1118.26     1033.72     50.70 o 
   8   2   6     3475.69     3504.60    135.92 o 
   9   2   6     3410.24     3468.67    121.68 o 
  10   2   6      853.08      812.46     86.63 o 
  11   2   6     2474.81     2508.65    131.56 o 
  12   2   6      276.99      102.78    104.50 o 
  13   2   6      834.04      705.61    142.80 o 
  14   2   6       38.01     -160.13    154.61 o 
 -17   3   6        1.17      106.38    164.46 o 
 -16   3   6     1188.76      871.87    165.84 o 
 -15   3   6        8.28       56.59    100.11 o 
 -14   3   6     6012.54     6220.90    176.12 o 
 -13   3   6      132.91       58.31     62.99 o 
 -12   3   6     8379.66     8403.20    175.81 o 
 -11   3   6     1357.30     1211.74     56.29 o 
 -10   3   6     1799.14     1736.32     55.45 o 
  -9   3   6      661.60      595.24     32.33 o 
  -8   3   6       12.25       10.59     26.53 o 
  -7   3   6     3230.95     2877.84     53.67 o 
  -6   3   6    13084.49    12603.36    222.12 o 
  -5   3   6     1484.36     1329.25     30.49 o 
  -4   3   6    32122.97    30402.72    561.35 o 
  -3   3   6     1010.00     1053.39     27.54 o 
  -2   3   6    30514.54    31967.37    373.07 o 
  -1   3   6      633.74      641.14     21.29 o 
   0   3   6    35148.76    37994.12    430.11 o 
   1   3   6     3811.53     4017.53     65.81 o 
   2   3   6    48250.66    52325.14    602.44 o 
   3   3   6      756.66      753.62     30.02 o 
   4   3   6     8216.71     8748.85    168.67 o 
   5   3   6      211.37      213.69     28.14 o 
   6   3   6      194.08      153.79     35.85 o 
   7   3   6      911.22      881.25     63.92 o 
   8   3   6     4051.99     4224.56    146.93 o 
   9   3   6      157.25      252.59     67.81 o 
  10   3   6     8085.40     8625.49    259.22 o 
  11   3   6      201.36      261.68    103.22 o 
  12   3   6     5504.77     6033.58    215.55 o 
  13   3   6        7.30     -141.34    134.77 o 
 -17   4   6      571.26      520.31    194.45 o 
 -16   4   6        2.96     -122.15    149.28 o 
 -15   4   6     2017.44     1898.84    153.92 o 
 -14   4   6       99.64      125.41     89.60 o 
 -13   4   6     5039.73     5271.62    163.24 o 
 -12   4   6        1.89       24.39     56.58 o 
 -11   4   6     3940.52     3708.17     98.21 o 
 -10   4   6      103.09       59.98     39.12 o 
  -9   4   6       30.87       30.29     31.59 o 
  -8   4   6      751.50      675.53     42.81 o 
  -7   4   6     1259.76     1069.34     42.04 o 
  -6   4   6       53.67       24.71     24.37 o 
  -5   4   6    21233.94    19454.22    328.03 o 
  -4   4   6      286.71      268.15     19.18 o 
  -3   4   6    25556.31    25334.96    419.52 o 
  -2   4   6      274.75      290.92     18.45 o 
  -1   4   6    29471.22    31753.07    408.43 o 
   0   4   6      354.39      259.51     22.28 o 
   1   4   6    23496.85    24655.85    278.37 o 
   2   4   6      174.14      153.63     25.67 o 
   3   4   6     5532.29     5722.33     80.43 o 
   4   4   6       27.62       14.94     28.92 o 
   5   4   6        1.33       43.11     31.11 o 
   6   4   6       85.62      143.57     33.61 o 
   7   4   6     4930.68     4927.51    102.93 o 
   8   4   6       84.97      128.54     61.97 o 
   9   4   6     5474.75     5581.95    149.68 o 
  10   4   6       38.79      149.66     84.93 o 
  11   4   6     5664.44     5813.17    243.97 o 
  12   4   6      100.66       84.15    112.69 o 
  13   4   6     1617.02     1534.14    150.83 o 
 -16   5   6     1198.51     1301.19    172.55 o 
 -15   5   6       96.34       67.26    134.33 o 
 -14   5   6     1890.15     2119.99    136.03 o 
 -13   5   6      142.17      -54.11     90.19 o 
 -12   5   6     2818.14     2955.82     99.29 o 
 -11   5   6      782.92      693.61     71.35 o 
 -10   5   6      372.10      302.86     53.03 o 
  -9   5   6     3587.53     3459.30     84.20 o 
  -8   5   6       37.72       42.65     34.20 o 
  -7   5   6     5340.83     5194.70    150.46 o 
  -6   5   6     3221.63     2980.88     92.37 o 
  -5   5   6     7691.13     7560.00    158.84 o 
  -4   5   6    15669.42    15784.59    282.95 o 
  -3   5   6     2286.86     2053.19     57.48 o 
  -2   5   6    19493.33    21327.84    351.18 o 
  -1   5   6      506.80      447.56     33.61 o 
   0   5   6    14964.34    16068.17    269.06 o 
   1   5   6    10119.42    10935.19    147.97 o 
   2   5   6    10788.67    11831.75    129.91 o 
   3   5   6     6269.83     6582.46    102.31 o 
   4   5   6       47.42       88.73     31.53 o 
   5   5   6     4129.21     4126.61    102.79 o 
   6   5   6      275.81      247.16     41.34 o 
   7   5   6     2664.03     2777.79    111.15 o 
   8   5   6     2284.10     2107.91    111.55 o 
   9   5   6      360.06      268.52     79.41 o 
  10   5   6     3272.13     3091.79    179.38 o 
  11   5   6      149.05      242.74    101.35 o 
  12   5   6     2282.56     2354.70    161.72 o 
  13   5   6        4.01      229.87    198.04 o 
 -16   6   6       93.53     -206.72    199.83 o 
 -15   6   6      323.77      112.92    171.67 o 
 -14   6   6      167.11      191.33    132.43 o 
 -13   6   6      607.90      531.98    110.99 o 
 -12   6   6      998.75     1033.91     79.58 o 
 -11   6   6      426.81      371.18     63.14 o 
 -10   6   6     6217.17     6741.79    168.48 o 
  -9   6   6      877.31      806.21     88.87 o 
  -8   6   6    11127.81    10891.11    256.98 o 
  -7   6   6      256.14      241.92     41.57 o 
  -6   6   6     8311.10     8192.15    171.33 o 
  -5   6   6     1089.27      986.95     36.77 o 
  -4   6   6     6306.61     6457.76    142.85 o 
  -3   6   6     9771.23    10378.57    178.72 o 
  -2   6   6     1494.83     1492.19     65.19 o 
  -1   6   6     7889.61     8384.79    159.93 o 
   0   6   6     5197.96     5440.21    112.73 o 
   1   6   6     9163.20     9424.93    149.49 o 
   2   6   6     7924.92     8454.79    175.23 o 
   3   6   6      405.46      387.96     35.98 o 
   4   6   6    10773.08    10897.66    236.07 o 
   5   6   6     1140.10     1056.38     66.66 o 
   6   6   6    12465.48    13657.08    216.26 o 
   7   6   6       26.95       25.42     58.03 o 
   8   6   6     3954.09     4168.71    167.90 o 
   9   6   6     1004.48      950.82     89.45 o 
  10   6   6      357.08      366.48     94.72 o 
  11   6   6      616.12      658.50    161.97 o 
  12   6   6        0.22       -6.63    145.52 o 
 -15   7   6       23.89      345.59    235.65 o 
 -14   7   6       21.32       39.25    127.01 o 
 -13   7   6      758.61      621.18    121.28 o 
 -12   7   6       14.36      -73.66     88.65 o 
 -11   7   6     2478.27     2822.90    125.57 o 
 -10   7   6       27.78       50.21     65.58 o 
  -9   7   6    13115.05    14040.24    360.63 o 
  -8   7   6      213.44       99.09     54.41 o 
  -7   7   6     8290.55     8384.38    205.07 o 
  -6   7   6       26.44       39.60     30.99 o 
  -5   7   6     2173.25     2179.34     62.60 o 
  -4   7   6      165.08      112.10     35.43 o 
  -3   7   6     1603.80     1609.63     67.65 o 
  -2   7   6      110.56       97.47     25.08 o 
  -1   7   6      646.02      636.27     40.91 o 
   0   7   6      207.83      205.51     35.61 o 
   1   7   6     4299.33     4505.08    100.96 o 
   2   7   6       86.40      110.35     35.82 o 
   3   7   6     5015.07     5398.93     88.12 o 
   4   7   6      323.06      288.68     52.14 o 
   5   7   6    15847.38    16920.69    400.88 o 
   6   7   6       26.79     -109.46     60.56 o 
   7   7   6     8134.46     8513.90    304.42 o 
   8   7   6        5.36      -27.80     72.99 o 
   9   7   6     1578.62     1534.00    145.96 o 
  10   7   6       92.06        0.31    137.76 o 
  11   7   6       10.53     -186.80    147.04 o 
 -14   8   6       93.40       84.21    141.26 o 
 -13   8   6      176.22      132.13    115.79 o 
 -12   8   6      522.16      459.40    104.99 o 
 -11   8   6        6.27       47.28     88.84 o 
 -10   8   6     3088.12     3200.94    123.02 o 
  -9   8   6       90.17      152.12     75.21 o 
  -8   8   6    10599.49    11161.75    376.97 o 
  -7   8   6      317.43      330.89     72.23 o 
  -6   8   6     7038.09     7087.31    233.49 o 
  -5   8   6      464.27      393.44     49.82 o 
  -4   8   6     8461.51     8395.36    281.92 o 
  -3   8   6     1106.91     1086.37     56.31 o 
  -2   8   6     1932.07     1850.69     83.23 o 
  -1   8   6      392.34      344.99     32.97 o 
   0   8   6     1913.17     1944.43     64.96 o 
   1   8   6     1766.13     1605.48     73.41 o 
   2   8   6     5263.94     5546.63    123.86 o 
   3   8   6       12.80      115.79     52.68 o 
   4   8   6    10518.15    11462.98    237.90 o 
   5   8   6      623.64      508.50     62.28 o 
   6   8   6     9388.53     9968.62    334.75 o 
   7   8   6        5.57        8.70     87.17 o 
   8   8   6     2458.19     2271.06    136.07 o 
   9   8   6       60.23     -159.44    119.49 o 
  10   8   6      614.30      519.55    164.38 o 
  11   8   6      214.27      110.63    257.97 o 
 -13   9   6      356.59      368.16    162.93 o 
 -12   9   6      582.14      386.85    135.24 o 
 -11   9   6      950.59     1038.31    116.92 o 
 -10   9   6       30.67      -34.86     88.07 o 
  -9   9   6     1683.54     1743.36    118.00 o 
  -8   9   6      168.83      270.08     80.87 o 
  -7   9   6     2551.79     2477.64    109.92 o 
  -6   9   6      334.65      345.82     71.19 o 
  -5   9   6     2191.99     2211.45     88.72 o 
  -4   9   6     4765.08     5154.79    204.05 o 
  -3   9   6      332.58      244.97     71.11 o 
  -2   9   6     4298.53     4405.28    133.34 o 
  -1   9   6      291.98      368.66     53.32 o 
   0   9   6     4469.76     4879.53    167.54 o 
   1   9   6     2960.74     3196.37    105.85 o 
   2   9   6     3511.67     3691.29    121.22 o 
   3   9   6     2614.65     2691.86    103.62 o 
   4   9   6        7.60      -57.29     64.03 o 
   5   9   6     2271.11     2295.62    116.44 o 
   6   9   6      257.96      223.37     97.57 o 
   7   9   6      964.57      885.01    115.43 o 
   8   9   6      256.75      227.45    112.78 o 
   9   9   6      473.91      259.09    185.33 o 
  10   9   6      871.09      852.66    203.25 o 
 -12  10   6      104.88       74.58    142.26 o 
 -11  10   6      809.86      569.01    129.97 o 
 -10  10   6      153.61      155.33    108.11 o 
  -9  10   6       10.63      -16.37     98.28 o 
  -8  10   6      384.65      382.31    114.13 o 
  -7  10   6      521.89      336.09     91.48 o 
  -6  10   6     2053.90     1886.90    140.93 o 
  -5  10   6     3783.64     4165.38    169.46 o 
  -4  10   6      433.60      386.40     82.56 o 
  -3  10   6     5255.76     5559.58    212.76 o 
  -2  10   6        5.66        3.49     85.66 o 
  -1  10   6     3689.57     3803.48    197.64 o 
   0  10   6       91.28       84.60     79.62 o 
   1  10   6     4322.68     4693.59    225.25 o 
   2  10   6     1788.93     1643.65     96.42 o 
   3  10   6     1760.34     1879.16    108.03 o 
   4  10   6      947.12      829.18     99.39 o 
   5  10   6       15.06      -43.95     96.69 o 
   6  10   6      346.35      302.59    127.03 o 
   7  10   6      504.37      451.66    145.14 o 
   8  10   6      184.22      219.64    171.95 o 
 -10  11   6      246.95      175.04    142.85 o 
  -9  11   6       11.92      106.90    131.65 o 
  -8  11   6       55.62        8.52    125.39 o 
  -7  11   6       13.09       14.29    130.18 o 
  -6  11   6     1269.08     1495.51    152.39 o 
  -5  11   6       63.64       20.20    109.55 o 
  -4  11   6     3540.91     3321.94    171.16 o 
  -3  11   6       71.13       93.97     87.38 o 
  -2  11   6     3937.91     3860.05    154.31 o 
  -1  11   6       58.42      169.50    103.66 o 
   0  11   6     3780.19     3921.95    176.76 o 
   1  11   6      533.81      344.81    110.39 o 
   2  11   6     2514.08     2618.32    161.53 o 
   3  11   6        6.07      250.37    135.04 o 
   4  11   6      489.30      572.70    148.12 o 
   5  11   6        1.91       14.84    138.48 o 
   6  11   6       10.28     -166.98    142.50 o 
   7  11   6       39.97      188.98    171.39 o 
  -8  12   6      401.68      300.52    169.00 o 
  -7  12   6        8.42      109.65    159.64 o 
  -6  12   6      536.04      332.22    148.18 o 
  -5  12   6      790.69      797.43    168.73 o 
  -4  12   6      413.90      407.23    129.28 o 
  -3  12   6     2669.91     2555.17    174.34 o 
  -2  12   6       63.06      124.92    110.83 o 
  -1  12   6     3554.71     3512.21    170.35 o 
   0  12   6      166.57      -40.77    127.50 o 
   1  12   6     2001.31     1914.10    175.93 o 
   2  12   6      707.99      762.84    165.31 o 
   3  12   6      328.42       78.69    165.48 o 
   4  12   6      386.44      237.81    219.96 o 
   5  12   6        6.80      -30.55    173.70 o 
  -5  13   6      247.61      293.04    220.11 o 
  -4  13   6      577.63      529.92    184.54 o 
  -3  13   6       81.87       39.51    157.25 o 
  -2  13   6     1252.40     1282.22    166.88 o 
  -1  13   6       70.84      213.93    179.38 o 
   0  13   6     1090.78      876.07    171.43 o 
   1  13   6      374.81      439.77    175.66 o 
   2  13   6      450.92      222.16    206.12 o 
 -17   0   7     2373.66     2438.73    331.28 o 
 -15   0   7     3979.71     4174.75    278.34 o 
 -13   0   7     1797.31     1651.22    117.59 o 
 -11   0   7     1215.88     1014.46     79.17 o 
  -9   0   7      390.06      230.03     41.50 o 
  -7   0   7    17060.59    13907.34    256.88 o 
  -5   0   7    22555.11    18054.84    386.49 o 
  -3   0   7    78393.91    75225.02   1058.42 o 
  -1   0   7    67070.39    70360.86   1270.08 o 
   1   0   7    24679.69    28521.49    401.69 o 
   3   0   7      635.62      637.13     42.14 o 
   5   0   7     3328.92     3203.71    121.08 o 
   7   0   7     8507.97     8418.92    245.48 o 
   9   0   7     7386.76     6952.75    267.94 o 
  11   0   7     5007.75     5111.49    246.53 o 
  13   0   7     3383.06     3966.13    284.94 o 
 -17   1   7       68.81      247.75    190.02 o 
 -16   1   7     2139.19     2421.72    164.71 o 
 -15   1   7       14.19      -10.24    104.60 o 
 -14   1   7     1985.50     2008.02    103.97 o 
 -13   1   7      928.76      811.41     72.93 o 
 -12   1   7     1818.88     1784.55     81.66 o 
 -11   1   7     1575.66     1495.20     61.50 o 
 -10   1   7      119.05       96.00     35.41 o 
  -9   1   7     9449.29     8384.98    127.58 o 
  -8   1   7     4314.98     3698.30     62.26 o 
  -7   1   7     2576.88     2145.40     47.14 o 
  -6   1   7    13161.08    10610.46    107.03 o 
  -5   1   7       56.07      108.87     17.94 o 
  -4   1   7    25585.90    21967.99    344.28 o 
  -3   1   7      888.89      754.32     22.28 o 
  -2   1   7    53044.91    54174.27    723.23 o 
  -1   1   7     6643.66     7525.79    110.83 o 
   0   1   7    33778.05    36085.21    588.29 o 
   1   1   7      235.45      170.43     22.55 o 
   2   1   7     2977.77     3041.08     52.11 o 
   3   1   7    10066.94    10725.72    188.87 o 
   4   1   7        1.99       39.62     26.25 o 
   5   1   7     5093.09     5256.62     93.44 o 
   6   1   7     6163.28     6222.36    107.16 o 
   7   1   7     3597.13     3719.84    108.27 o 
   8   1   7    10458.24    10532.07    246.63 o 
   9   1   7      556.78      395.14     81.18 o 
  10   1   7     4572.26     4573.23    184.13 o 
  11   1   7      242.46      299.61    100.76 o 
  12   1   7     2816.80     2950.82    170.65 o 
  13   1   7      687.68      728.44    163.98 o 
 -17   2   7      424.02      449.77    168.68 o 
 -16   2   7        1.56       90.74    134.15 o 
 -15   2   7     1114.34     1285.89    139.27 o 
 -14   2   7      537.83      498.56     88.07 o 
 -13   2   7     2156.06     2024.64     92.85 o 
 -12   2   7     4092.95     3802.88    116.69 o 
 -11   2   7     1509.19     1519.26     63.03 o 
 -10   2   7     9997.86     9103.07    168.84 o 
  -9   2   7        3.35       44.35     27.43 o 
  -8   2   7     9834.53     8820.31    102.95 o 
  -7   2   7     7062.21     5830.83     71.89 o 
  -6   2   7    22623.74    19028.24    179.19 o 
  -5   2   7     9079.60     7076.51     96.94 o 
  -4   2   7      125.88       92.40     15.36 o 
  -3   2   7    15909.06    15207.41    252.08 o 
  -2   2   7      159.76      128.78     16.20 o 
  -1   2   7    16846.94    18409.85    202.00 o 
   0   2   7     3057.03     3241.84     59.28 o 
   1   2   7      983.51      970.20     31.43 o 
   2   2   7    13557.02    13866.87    222.77 o 
   3   2   7     1135.51     1198.02     45.65 o 
   4   2   7    20079.52    20923.53    338.07 o 
   5   2   7      366.65      340.84     32.10 o 
   6   2   7     7296.85     7478.67    150.48 o 
   7   2   7     5748.80     5854.82    179.49 o 
   8   2   7     3545.08     3575.41    121.18 o 
   9   2   7     2725.59     2796.20    113.65 o 
  10   2   7        4.16      -35.52     83.75 o 
  11   2   7     3141.54     3075.58    151.14 o 
  12   2   7      352.68       53.20    129.44 o 
  13   2   7     1009.69      952.78    148.99 o 
 -17   3   7        2.00     -146.92    197.00 o 
 -16   3   7      177.40      142.57    139.91 o 
 -15   3   7      112.65      217.50     99.14 o 
 -14   3   7      403.89      345.12     88.58 o 
 -13   3   7     2227.70     2173.41    106.88 o 
 -12   3   7      247.38      203.58     58.01 o 
 -11   3   7     9686.74     9647.44    160.04 o 
 -10   3   7     1435.95     1344.79     43.89 o 
  -9   3   7     6568.99     6394.23    101.31 o 
  -8   3   7      407.62      320.42     29.93 o 
  -7   3   7    21385.57    19998.62    309.52 o 
  -6   3   7     5828.70     5287.62    105.75 o 
  -5   3   7    18836.32    17936.92    288.78 o 
  -4   3   7     1880.27     1709.98     39.91 o 
  -3   3   7      262.44      250.22     19.29 o 
  -2   3   7     5191.85     5386.50    116.69 o 
  -1   3   7     2275.14     2097.28     51.62 o 
   0   3   7       90.08       79.75     18.31 o 
   1   3   7    22804.83    24609.78    287.94 o 
   2   3   7      688.82      689.89     34.78 o 
   3   3   7    38118.54    40866.42    556.05 o 
   4   3   7     1344.46     1387.32     33.78 o 
   5   3   7    12234.04    12683.65    202.82 o 
   6   3   7      631.61      559.27     41.43 o 
   7   3   7     4869.43     4987.27    150.53 o 
   8   3   7      335.84      201.69     63.47 o 
   9   3   7     1196.00     1090.42     91.72 o 
  10   3   7      852.55      656.94     99.70 o 
  11   3   7      152.80      -25.02    110.47 o 
  12   3   7      396.66      579.43    139.31 o 
  13   3   7      360.20      153.38    152.62 o 
 -17   4   7        1.41       73.34    181.69 o 
 -16   4   7       30.89      210.52    135.32 o 
 -15   4   7       21.38       24.57    119.82 o 
 -14   4   7     1135.16     1056.48     98.97 o 
 -13   4   7      321.63      432.38     83.38 o 
 -12   4   7     6886.12     7243.43    145.73 o 
 -11   4   7      583.60      562.82     62.73 o 
 -10   4   7     9026.92     9060.02    182.27 o 
  -9   4   7        3.76      -15.75     36.23 o 
  -8   4   7    11392.55    11039.04    167.14 o 
  -7   4   7      675.91      580.53     33.85 o 
  -6   4   7    15767.30    15144.66    303.21 o 
  -5   4   7      288.56      258.71     23.07 o 
  -4   4   7     3091.39     2937.92     67.83 o 
  -3   4   7      735.24      675.69     23.70 o 
  -2   4   7     3415.79     3500.57     71.46 o 
  -1   4   7      564.58      601.24     25.39 o 
   0   4   7    11302.91    11885.21    172.45 o 
   1   4   7      206.65      173.58     24.06 o 
   2   4   7    40564.98    44979.14    563.07 o 
   3   4   7      163.54      135.94     32.52 o 
   4   4   7    22967.98    24492.51    400.66 o 
   5   4   7      688.72      603.30     42.61 o 
   6   4   7     3866.86     4105.54     81.41 o 
   7   4   7      274.75      270.34     59.62 o 
   8   4   7     3997.86     4054.93    136.40 o 
   9   4   7      173.81       73.53     85.14 o 
  10   4   7       96.60      130.02     87.77 o 
  11   4   7      264.05      324.70    118.32 o 
  12   4   7      319.68      482.84    141.04 o 
  13   4   7       52.08       42.98    173.37 o 
 -16   5   7      596.75      434.15    190.64 o 
 -15   5   7       20.59      149.20    116.46 o 
 -14   5   7      575.26      446.27    118.52 o 
 -13   5   7     1070.14      929.42    111.65 o 
 -12   5   7      569.86      445.03     68.80 o 
 -11   5   7     5595.60     5647.23    139.49 o 
 -10   5   7     1022.02      988.84     84.80 o 
  -9   5   7     7685.92     7777.23    140.42 o 
  -8   5   7     2321.73     2149.61     61.68 o 
  -7   5   7     8515.81     8144.20    180.85 o 
  -6   5   7     8635.33     8139.45    171.49 o 
  -5   5   7     4014.14     4084.85     85.11 o 
  -4   5   7     3225.49     3048.00     82.84 o 
  -3   5   7      736.29      734.49     35.10 o 
  -2   5   7    14624.29    15994.41    300.40 o 
  -1   5   7     2640.02     2695.07     68.74 o 
   0   5   7     2306.93     2197.78     67.28 o 
   1   5   7    13933.69    15220.59    258.22 o 
   2   5   7      273.69      273.94     29.63 o 
   3   5   7    22687.21    24734.22    299.01 o 
   4   5   7     1260.32     1261.69     49.63 o 
   5   5   7    12695.76    12327.56    441.74 o 
   6   5   7     2686.01     2553.05     84.04 o 
   7   5   7     6961.97     6761.15    181.48 o 
   8   5   7     2646.12     2728.48    116.64 o 
   9   5   7     1231.92     1066.46    106.62 o 
  10   5   7     1685.79     1732.78    120.60 o 
  11   5   7      271.16      330.87    114.24 o 
  12   5   7      907.93      810.21    146.61 o 
 -16   6   7       14.58      192.53    200.66 o 
 -15   6   7     1342.97     1418.52    173.88 o 
 -14   6   7       35.33      -78.02    114.75 o 
 -13   6   7      892.00      847.48    124.20 o 
 -12   6   7      943.42      753.68     94.54 o 
 -11   6   7      409.32      366.13     81.03 o 
 -10   6   7     4039.71     4127.24    121.95 o 
  -9   6   7        8.38        5.54     55.04 o 
  -8   6   7     2867.99     2796.58     98.73 o 
  -7   6   7     6359.49     6225.98    151.47 o 
  -6   6   7     1345.01     1308.70     45.16 o 
  -5   6   7     7173.59     7018.12    179.22 o 
  -4   6   7      157.47      133.88     26.82 o 
  -3   6   7    17952.08    19369.32    401.68 o 
  -2   6   7      741.94      680.95     39.30 o 
  -1   6   7    19455.41    21074.77    343.24 o 
   0   6   7     1996.21     2105.83     51.56 o 
   1   6   7     3920.34     4012.61    101.91 o 
   2   6   7     2195.08     2258.01     68.37 o 
   3   6   7      286.17      224.07     39.33 o 
   4   6   7     3528.09     3477.91     94.37 o 
   5   6   7      214.45      232.96     55.29 o 
   6   6   7     4028.57     3796.59    153.55 o 
   7   6   7     5971.89     5837.98    229.43 o 
   8   6   7     1134.35     1231.41     90.95 o 
   9   6   7     2328.14     2111.62    129.28 o 
  10   6   7        4.55       71.66    104.28 o 
  11   6   7     1971.10     2049.04    197.69 o 
  12   6   7      142.62      215.02    181.47 o 
 -15   7   7        9.24       75.24    180.83 o 
 -14   7   7     1191.78     1158.48    156.60 o 
 -13   7   7       10.20      -10.95    126.17 o 
 -12   7   7      719.04      681.52    114.91 o 
 -11   7   7       11.52       54.37     86.17 o 
 -10   7   7      100.63       50.91     74.60 o 
  -9   7   7      345.86      310.09     67.39 o 
  -8   7   7      749.18      819.15     69.59 o 
  -7   7   7       75.22      108.88     51.47 o 
  -6   7   7     4781.85     5014.38    104.12 o 
  -5   7   7       85.01       27.02     24.59 o 
  -4   7   7    12564.19    12740.81    301.59 o 
  -3   7   7      699.71      659.04     36.88 o 
  -2   7   7    24310.20    26830.96    443.11 o 
  -1   7   7       21.86       51.33     36.43 o 
   0   7   7    12851.43    13958.41    249.96 o 
   1   7   7       42.88       15.84     35.44 o 
   2   7   7     1765.19     1723.22     64.49 o 
   3   7   7        6.04      -59.71     45.26 o 
   4   7   7        4.83      -19.71     46.45 o 
   5   7   7      270.10      164.36     50.66 o 
   6   7   7     2322.55     2203.81     98.20 o 
   7   7   7      138.67      109.39     79.21 o 
   8   7   7     3601.66     3700.94    139.23 o 
   9   7   7        1.81     -145.76    118.59 o 
  10   7   7     1718.55     1826.87    175.91 o 
  11   7   7       24.04       44.71    147.38 o 
 -14   8   7        2.86     -151.43    152.35 o 
 -13   8   7      599.80      628.44    145.33 o 
 -12   8   7      220.51      167.57    103.58 o 
 -11   8   7      417.34      493.58     94.65 o 
 -10   8   7      987.12      891.64     99.09 o 
  -9   8   7       57.28       52.84     90.71 o 
  -8   8   7      456.98      408.19     80.70 o 
  -7   8   7     2232.82     2077.70     96.52 o 
  -6   8   7      199.22       99.68     50.05 o 
  -5   8   7     5553.09     5752.84    206.27 o 
  -4   8   7      249.93      260.79     45.34 o 
  -3   8   7    11697.62    12346.82    238.18 o 
  -2   8   7      608.64      639.98     53.19 o 
  -1   8   7    11332.32    12560.17    317.66 o 
   0   8   7       23.04       23.17     46.19 o 
   1   8   7     3564.45     3693.36    113.78 o 
   2   8   7      365.11      390.96     56.06 o 
   3   8   7      495.16      314.33     55.37 o 
   4   8   7     1168.06     1299.39     76.98 o 
   5   8   7      785.70      670.30     73.04 o 
   6   8   7      595.03      424.06     76.48 o 
   7   8   7     2900.79     2891.54    149.20 o 
   8   8   7      564.80      552.19    117.86 o 
   9   8   7     2569.50     2556.78    201.22 o 
  10   8   7        0.22        4.00    157.33 o 
 -13   9   7      366.29      139.07    158.73 o 
 -12   9   7      645.17      677.87    126.50 o 
 -11   9   7     1231.13     1157.07    120.75 o 
 -10   9   7      162.83       86.44     94.18 o 
  -9   9   7     1793.35     1813.08    114.20 o 
  -8   9   7     1002.18      976.92     94.10 o 
  -7   9   7     1461.73     1521.44    106.59 o 
  -6   9   7     3624.44     3894.35    131.55 o 
  -5   9   7     1105.51     1045.92     81.91 o 
  -4   9   7     4313.31     4462.42    216.67 o 
  -3   9   7       36.87      -73.78     59.58 o 
  -2   9   7     3930.83     4147.85    112.24 o 
  -1   9   7      445.33      465.69     69.13 o 
   0   9   7     1958.61     1945.46     85.18 o 
   1   9   7     1811.60     1870.81     85.66 o 
   2   9   7     1053.13     1116.06     76.31 o 
   3   9   7     4756.45     4806.97    127.39 o 
   4   9   7       70.49      -17.69     74.07 o 
   5   9   7     1841.99     1718.98    130.01 o 
   6   9   7      433.26      344.74    102.54 o 
   7   9   7     1360.99     1010.45    140.36 o 
   8   9   7     1496.21     1284.49    161.26 o 
   9   9   7      234.53      452.20    169.57 o 
 -12  10   7     1256.18     1267.08    159.18 o 
 -11  10   7       82.91       -8.52    122.96 o 
 -10  10   7     1844.41     1656.52    163.59 o 
  -9  10   7       16.56       26.68    102.61 o 
  -8  10   7     1998.01     1844.33    126.34 o 
  -7  10   7      528.75      416.94    117.39 o 
  -6  10   7     4224.41     4375.05    210.98 o 
  -5  10   7      895.76      861.36     96.51 o 
  -4  10   7      258.61      370.14     82.04 o 
  -3  10   7     1305.53     1299.25    105.32 o 
  -2  10   7      265.61      252.97     78.52 o 
  -1  10   7      688.73      536.85    111.45 o 
   0  10   7     2284.70     2516.47    139.85 o 
   1  10   7      360.33      461.17     83.82 o 
   2  10   7     6990.12     7346.88    289.95 o 
   3  10   7      106.06      118.60    101.03 o 
   4  10   7     4169.47     4467.80    231.86 o 
   5  10   7       11.74      -91.02    117.76 o 
   6  10   7      832.72      703.85    135.19 o 
   7  10   7      135.86      277.11    177.38 o 
   8  10   7      585.60       59.72    199.12 o 
 -10  11   7       21.93       -0.31    144.31 o 
  -9  11   7     1205.32      960.83    151.46 o 
  -8  11   7       78.32      -28.72    137.35 o 
  -7  11   7     2691.61     2628.78    187.61 o 
  -6  11   7      143.77      245.37    139.16 o 
  -5  11   7     1549.03     1503.80    142.83 o 
  -4  11   7        0.89       51.25    111.94 o 
  -3  11   7        2.15      116.08     95.33 o 
  -2  11   7        0.46      169.98    108.59 o 
  -1  11   7      650.21      693.46    113.30 o 
   0  11   7       44.30       93.78     97.07 o 
   1  11   7     3189.69     3310.40    155.97 o 
   2  11   7       16.89      -42.87    126.75 o 
   3  11   7     5035.74     5246.14    254.04 o 
   4  11   7       43.59      114.76    168.96 o 
   5  11   7     2227.55     2147.73    183.02 o 
   6  11   7        2.49     -166.46    165.12 o 
  -8  12   7     1378.71     1511.63    197.33 o 
  -7  12   7      563.06      459.01    174.93 o 
  -6  12   7      856.62      983.74    281.88 o 
  -5  12   7      216.99      279.96    140.70 o 
  -4  12   7      110.16      177.06    146.13 o 
  -3  12   7      556.09      297.67    140.26 o 
  -2  12   7      101.69       91.81    109.07 o 
  -1  12   7      659.60      612.08    126.71 o 
   0  12   7      671.43      459.74    146.02 o 
   1  12   7       15.98      161.19    146.50 o 
   2  12   7     1395.90     1268.14    177.40 o 
   3  12   7       91.78      212.35    177.77 o 
   4  12   7     1760.93     1603.96    218.90 o 
  -4  13   7      708.32      811.39    180.15 o 
  -3  13   7        0.18     -157.80    178.21 o 
  -2  13   7     1718.61     1735.01    194.18 o 
  -1  13   7      105.50      270.04    160.61 o 
   0  13   7      814.65      482.32    209.55 o 
 -16   0   8      397.54      622.49    207.59 o 
 -14   0   8     1773.40     1780.52    201.82 o 
 -12   0   8     7209.75     7245.49    188.23 o 
 -10   0   8    25289.21    24988.33    527.35 o 
  -8   0   8    16669.69    15309.08    206.51 o 
  -6   0   8     6542.02     5743.67     99.06 o 
  -4   0   8      517.81      500.23     31.01 o 
  -2   0   8    20370.69    21293.57    347.31 o 
   0   0   8    28287.03    30821.14    530.96 o 
   2   0   8    15259.42    16217.57    289.69 o 
   4   0   8    20797.00    20425.31    426.13 o 
   6   0   8    19949.21    20958.99    377.52 o 
   8   0   8      570.40      656.65    131.73 o 
  10   0   8      183.79        1.96    141.63 o 
  12   0   8     2186.58     2347.58    242.28 o 
 -17   1   8        1.04     -167.71    148.00 o 
 -16   1   8      443.06      415.97    149.16 o 
 -15   1   8     1259.79     1158.40    100.32 o 
 -14   1   8      682.53      578.61    104.05 o 
 -13   1   8     3062.09     3134.78    102.46 o 
 -12   1   8      200.48      124.54     52.86 o 
 -11   1   8    12418.52    12127.50    162.54 o 
 -10   1   8     1229.31     1090.73     43.17 o 
  -9   1   8    18375.16    17512.71    198.90 o 
  -8   1   8      155.43      181.69     29.05 o 
  -7   1   8     7229.98     6340.18     79.82 o 
  -6   1   8     4673.06     3841.62     62.91 o 
  -5   1   8      130.67       88.03     19.70 o 
  -4   1   8    13452.38    12330.38    181.78 o 
  -3   1   8     2826.46     2696.61     44.31 o 
  -2   1   8     9020.75     9481.12    147.65 o 
  -1   1   8    31605.18    33351.93    468.70 o 
   0   1   8    11972.34    13633.66    138.72 o 
   1   1   8    26645.44    28882.94    425.81 o 
   2   1   8       38.92       73.09     28.62 o 
   3   1   8    24222.02    26017.55    422.91 o 
   4   1   8     3182.84     3132.43     73.61 o 
   5   1   8    19006.50    20371.47    350.20 o 
   6   1   8     2228.06     2243.67     69.88 o 
   7   1   8     4471.08     4352.30    122.21 o 
   8   1   8      758.29      783.06     88.00 o 
   9   1   8       13.25       98.84     80.45 o 
  10   1   8      873.81      838.88    108.98 o 
  11   1   8      468.30      415.75    121.78 o 
  12   1   8      304.93      292.58    132.28 o 
  13   1   8     1750.05     1580.08    183.09 o 
 -17   2   8      782.18     1055.60    184.47 o 
 -16   2   8      318.28      402.77    213.24 o 
 -15   2   8     1175.98     1227.11    118.59 o 
 -14   2   8     1636.57     1693.81     96.77 o 
 -13   2   8      276.46      340.13     70.25 o 
 -12   2   8     1318.47     1151.34     64.90 o 
 -11   2   8     1065.96      915.80     57.84 o 
 -10   2   8     2888.96     2650.09     64.11 o 
  -9   2   8     1240.16     1147.45     42.60 o 
  -8   2   8     2864.62     2632.04     57.94 o 
  -7   2   8     7253.21     6467.37     91.45 o 
  -6   2   8     1431.22     1352.97     36.03 o 
  -5   2   8    15290.67    13270.72    169.83 o 
  -4   2   8     4814.44     4651.70     67.99 o 
  -3   2   8    13559.18    12726.25    209.46 o 
  -2   2   8     1075.50      909.45     27.97 o 
  -1   2   8     8834.04     8755.64    129.69 o 
   0   2   8    17577.31    18367.46    213.55 o 
   1   2   8     6762.84     6919.63     91.24 o 
   2   2   8    22110.03    23140.81    320.80 o 
   3   2   8     3745.90     4083.13     87.87 o 
   4   2   8    12262.54    13064.07    197.08 o 
   5   2   8     7491.18     8055.79    123.82 o 
   6   2   8      699.70      664.86     42.08 o 
   7   2   8     6503.43     7091.76    151.56 o 
   8   2   8       18.81      -12.50     87.53 o 
   9   2   8     4696.66     4624.67    151.10 o 
  10   2   8      125.40      201.73     88.98 o 
  11   2   8     1877.34     1864.54    146.12 o 
  12   2   8       96.59     -225.13    133.91 o 
  13   2   8      247.55      332.17    166.94 o 
 -17   3   8       16.74     -207.84    156.63 o 
 -16   3   8      993.38      669.84    150.93 o 
 -15   3   8      179.31      198.45     99.07 o 
 -14   3   8     3731.68     3560.66    138.14 o 
 -13   3   8      478.56      412.28     79.48 o 
 -12   3   8      914.74      888.60     71.39 o 
 -11   3   8      593.90      519.48     52.79 o 
 -10   3   8      140.85       73.25     38.80 o 
  -9   3   8      470.15      411.06     37.96 o 
  -8   3   8     5819.47     5130.95     82.59 o 
  -7   3   8       87.34       15.17     29.17 o 
  -6   3   8    27214.27    24449.47    367.95 o 
  -5   3   8      598.61      562.97     30.33 o 
  -4   3   8    28700.16    28154.16    389.93 o 
  -3   3   8      411.86      472.75     22.87 o 
  -2   3   8    10606.86    11017.30    181.86 o 
  -1   3   8     2922.30     3119.79     52.70 o 
   0   3   8     6769.39     7052.29    103.49 o 
   1   3   8     2488.16     2564.73     56.67 o 
   2   3   8      583.06      612.95     38.82 o 
   3   3   8     3226.77     3434.47     75.83 o 
   4   3   8     1278.84     1164.50     50.62 o 
   5   3   8      166.07      179.75     39.68 o 
   6   3   8     4883.04     5052.38     97.20 o 
   7   3   8       43.83       13.65     60.07 o 
   8   3   8     7774.69     8361.00    216.42 o 
   9   3   8        6.64       76.53     88.56 o 
  10   3   8     8061.62     8118.69    217.69 o 
  11   3   8       24.14     -207.96    128.31 o 
  12   3   8     1709.85     1614.41    164.80 o 
 -17   4   8      722.62      589.91    173.80 o 
 -16   4   8       56.37       84.09    156.75 o 
 -15   4   8     1442.52     1580.40    133.15 o 
 -14   4   8      145.11      151.34     85.27 o 
 -13   4   8     1657.72     1523.30    116.92 o 
 -12   4   8       63.31       -6.90     59.95 o 
 -11   4   8       67.19      -20.15     48.57 o 
 -10   4   8       44.80       95.59     37.34 o 
  -9   4   8     2274.72     1997.77     60.97 o 
  -8   4   8        7.78        4.34     33.55 o 
  -7   4   8    16550.05    15754.13    223.33 o 
  -6   4   8        8.88       53.63     29.00 o 
  -5   4   8    42317.44    40667.38    724.65 o 
  -4   4   8       48.00       52.47     22.04 o 
  -3   4   8    26106.25    26259.56    465.79 o 
  -2   4   8      254.29      246.59     27.09 o 
  -1   4   8    16958.80    18408.32    248.92 o 
   0   4   8     1503.26     1435.31     37.26 o 
   1   4   8     2666.55     2722.76     59.25 o 
   2   4   8      747.95      734.37     42.39 o 
   3   4   8      227.48      273.34     41.07 o 
   4   4   8       11.22      -24.17     38.30 o 
   5   4   8     6729.28     6803.17    161.63 o 
   6   4   8       45.59       52.45     53.83 o 
   7   4   8     8097.05     8132.14    182.29 o 
   8   4   8       74.56       47.32     77.24 o 
   9   4   8    10022.08    10428.24    301.54 o 
  10   4   8       22.50        3.51     94.54 o 
  11   4   8     3771.96     3746.91    180.91 o 
  12   4   8       38.56      185.26    147.74 o 
 -16   5   8     1025.57      587.87    230.81 o 
 -15   5   8      676.56      688.62    123.54 o 
 -14   5   8     1615.73     1550.30    118.40 o 
 -13   5   8      762.55      889.26     99.28 o 
 -12   5   8       57.07       43.56     85.90 o 
 -11   5   8     1934.16     1825.72     89.46 o 
 -10   5   8     1213.68     1109.86     73.50 o 
  -9   5   8     1481.36     1319.59     54.98 o 
  -8   5   8     2533.25     2271.68     60.87 o 
  -7   5   8      914.43      824.93     42.51 o 
  -6   5   8    11987.86    11903.40    261.39 o 
  -5   5   8     3138.25     3164.82     74.22 o 
  -4   5   8    22502.16    23182.29    574.66 o 
  -3   5   8       16.62       12.18     24.43 o 
  -2   5   8    12667.28    13433.99    278.23 o 
  -1   5   8     7122.95     7294.79    138.07 o 
   0   5   8    11172.11    11526.58    232.54 o 
   1   5   8    11054.91    11430.52    231.97 o 
   2   5   8       96.82       93.25     34.39 o 
   3   5   8    11059.94    11524.06    177.22 o 
   4   5   8      983.62     1034.66     53.96 o 
   5   5   8     3280.73     3222.71     92.27 o 
   6   5   8     3377.31     3247.17    167.32 o 
   7   5   8      220.60      124.05     73.37 o 
   8   5   8     4343.44     4582.44    184.63 o 
   9   5   8      108.18        6.89    100.39 o 
  10   5   8     2520.58     2265.68    152.22 o 
  11   5   8       80.92      -57.69    127.03 o 
  12   5   8      855.47      839.77    201.57 o 
 -16   6   8      180.29       47.07    226.85 o 
 -15   6   8      273.02      453.58    145.83 o 
 -14   6   8      839.30     1078.00    142.23 o 
 -13   6   8       65.14       45.23    104.12 o 
 -12   6   8     1920.91     2060.07    107.69 o 
 -11   6   8      149.01      196.95     69.50 o 
 -10   6   8     8955.47     9767.60    262.65 o 
  -9   6   8      222.77      272.20     64.27 o 
  -8   6   8     5231.10     5224.14    121.64 o 
  -7   6   8      683.98      648.86     44.89 o 
  -6   6   8     1217.37     1174.66     52.04 o 
  -5   6   8     5132.28     5306.68    154.28 o 
  -4   6   8      105.44       31.24     30.60 o 
  -3   6   8     8390.52     8796.59    207.64 o 
  -2   6   8     4063.31     4199.52    120.11 o 
  -1   6   8     7913.70     8181.06    227.15 o 
   0   6   8    11488.15    12819.36    237.55 o 
   1   6   8     3117.41     3163.74     78.85 o 
   2   6   8     8696.12     9080.49    235.29 o 
   3   6   8     1000.20      890.89     49.15 o 
   4   6   8    10204.75    11114.24    217.52 o 
   5   6   8     1089.88      976.84     70.06 o 
   6   6   8     3610.72     3681.75    158.34 o 
   7   6   8     1963.87     1868.22    106.65 o 
   8   6   8      182.09      203.60    100.83 o 
   9   6   8      986.89     1008.03    111.70 o 
  10   6   8      113.65      287.67    134.16 o 
  11   6   8      275.03      299.07    225.45 o 
 -15   7   8      536.51      627.95    178.25 o 
 -14   7   8        0.97       17.54    135.93 o 
 -13   7   8     1265.18     1348.60    165.11 o 
 -12   7   8      104.99      -41.19     94.65 o 
 -11   7   8     5698.63     6276.48    169.80 o 
 -10   7   8       27.95        5.20     66.96 o 
  -9   7   8    11668.69    12313.00    326.08 o 
  -8   7   8      168.13       36.96     57.81 o 
  -7   7   8     2006.79     1872.78     79.86 o 
  -6   7   8      163.81      140.03     35.51 o 
  -5   7   8      293.60      310.48     38.79 o 
  -4   7   8       12.72       14.45     33.94 o 
  -3   7   8     2355.92     2522.38     77.11 o 
  -2   7   8        8.33       65.20     43.66 o 
  -1   7   8    12291.67    12055.59    337.11 o 
   0   7   8       64.82       18.41     38.39 o 
   1   7   8     7250.60     7679.99    177.60 o 
   2   7   8        0.49      -32.89     50.54 o 
   3   7   8     7394.90     7927.08    182.75 o 
   4   7   8       55.48       89.26     56.38 o 
   5   7   8     6537.57     6942.28    200.69 o 
   6   7   8        2.36      -43.36     73.35 o 
   7   7   8     1964.30     2128.13    112.48 o 
   8   7   8       74.39       81.12     89.88 o 
   9   7   8        2.96        2.28    129.65 o 
  10   7   8       35.13      132.77    147.70 o 
 -14   8   8      711.27      813.04    156.59 o 
 -13   8   8       12.62       48.33    112.43 o 
 -12   8   8     1419.40     1753.09    142.79 o 
 -11   8   8      399.63      236.34    111.18 o 
 -10   8   8     3979.99     4169.50    181.83 o 
  -9   8   8       44.86       -8.12     80.90 o 
  -8   8   8     3807.89     3710.19    169.69 o 
  -7   8   8      281.45      225.34     69.94 o 
  -6   8   8     1241.22     1206.84     91.44 o 
  -5   8   8     1800.73     1738.74     90.06 o 
  -4   8   8      331.14      261.08     55.73 o 
  -3   8   8      868.76      767.80     65.01 o 
  -2   8   8     1633.63     1570.78     74.13 o 
  -1   8   8     1104.84     1058.75     61.86 o 
   0   8   8     6570.20     7286.72    159.98 o 
   1   8   8      381.79      382.27     55.29 o 
   2   8   8     8130.88     9071.33    161.89 o 
   3   8   8      415.25      244.15     61.25 o 
   4   8   8     8085.45     8642.31    188.26 o 
   5   8   8      518.02      566.03     77.50 o 
   6   8   8     3704.59     3723.11    164.89 o 
   7   8   8      105.40      152.58    123.98 o 
   8   8   8      185.58       63.95    128.90 o 
   9   8   8      142.92      241.66    143.19 o 
 -13   9   8     1125.83     1063.79    155.25 o 
 -12   9   8        3.35      -71.16    126.66 o 
 -11   9   8     1701.44     1451.80    126.93 o 
 -10   9   8      259.98      221.26    101.51 o 
  -9   9   8     1217.75     1126.87    102.20 o 
  -8   9   8      127.36      -62.98     92.23 o 
  -7   9   8     1016.97      946.66     98.22 o 
  -6   9   8     2139.40     2185.34    118.31 o 
  -5   9   8      143.02      244.67     85.24 o 
  -4   9   8     3630.45     3449.74    145.17 o 
  -3   9   8      392.12      284.74     75.97 o 
  -2   9   8     1723.80     1613.90     91.99 o 
  -1   9   8     4027.91     4331.22    137.41 o 
   0   9   8     2221.85     2157.71     94.30 o 
   1   9   8     5929.66     6516.33    165.56 o 
   2   9   8       31.83      -16.00     68.71 o 
   3   9   8     4224.44     4803.66    158.22 o 
   4   9   8      855.51      788.12    109.34 o 
   5   9   8     1845.72     1764.86    135.90 o 
   6   9   8     1094.80      821.43    132.61 o 
   7   9   8      111.08       -9.03    132.85 o 
   8   9   8      916.46      677.84    171.72 o 
 -12  10   8      206.65      351.01    148.66 o 
 -11  10   8        5.62        8.48    130.50 o 
 -10  10   8       54.78       26.60    119.04 o 
  -9  10   8      336.19      196.88    110.34 o 
  -8  10   8      349.21      434.50    108.65 o 
  -7  10   8     3031.77     3423.21    167.48 o 
  -6  10   8      616.54      429.65     96.11 o 
  -5  10   8     7025.57     7800.53    276.10 o 
  -4  10   8      130.00      194.39     87.72 o 
  -3  10   8     4461.41     4450.19    143.79 o 
  -2  10   8       24.54       41.04     77.11 o 
  -1  10   8     1879.44     1705.92    133.80 o 
   0  10   8     1037.36      813.21    105.47 o 
   1  10   8      727.93      734.40     92.43 o 
   2  10   8     1380.32     1486.69    121.87 o 
   3  10   8       97.54       36.04    120.60 o 
   4  10   8     1023.00      828.82    134.13 o 
   5  10   8      772.50      562.10    128.93 o 
   6  10   8       83.44      192.10    150.17 o 
   7  10   8     1955.21     1831.54    202.80 o 
 -10  11   8       35.14       11.91    164.33 o 
  -9  11   8       30.01      252.23    148.76 o 
  -8  11   8     1159.02     1231.39    165.52 o 
  -7  11   8       18.08     -128.37    138.64 o 
  -6  11   8     3541.41     3833.59    197.07 o 
  -5  11   8       16.31       58.34    116.36 o 
  -4  11   8     3708.09     4018.65    233.91 o 
  -3  11   8       87.51      143.85    116.10 o 
  -2  11   8     2137.61     2156.58    141.82 o 
  -1  11   8      111.83      193.54    106.72 o 
   0  11   8     1072.41      768.43    113.91 o 
   1  11   8      159.69      221.02    116.28 o 
   2  11   8       30.70     -204.77    132.18 o 
   3  11   8       16.82     -137.71    159.36 o 
   4  11   8      261.25      252.10    163.38 o 
   5  11   8        0.43      -89.39    142.87 o 
  -8  12   8      131.49     -208.18    213.87 o 
  -7  12   8      776.79     1010.34    185.87 o 
  -6  12   8      112.70      -59.17    157.26 o 
  -5  12   8     1640.17     1649.73    168.37 o 
  -4  12   8      132.56      -96.85    128.05 o 
  -3  12   8     2120.99     2395.76    213.90 o 
  -2  12   8       76.29      407.16    136.72 o 
  -1  12   8     1735.84     1658.04    146.09 o 
   0  12   8      647.93      525.66    161.48 o 
   1  12   8      455.68      163.54    166.28 o 
   2  12   8      653.51      528.90    175.55 o 
   3  12   8      146.74     -120.73    236.42 o 
 -17   0   9     1929.14     2215.04    268.91 o 
 -15   0   9     1328.28     1263.06    188.49 o 
 -13   0   9       59.24        7.65    112.84 o 
 -11   0   9       86.53       72.93     71.46 o 
  -9   0   9     8288.20     7911.79    185.60 o 
  -7   0   9    21881.14    19067.49    300.05 o 
  -5   0   9    25548.66    22426.64    509.46 o 
  -3   0   9    50305.27    53555.80    777.60 o 
  -1   0   9    22650.86    25337.38    471.29 o 
   1   0   9      294.84      265.64     37.65 o 
   3   0   9     2580.92     2527.23     76.39 o 
   5   0   9    16555.35    17811.58    385.54 o 
   7   0   9     9480.89    10266.19    401.54 o 
   9   0   9     3887.27     4429.79    308.76 o 
  11   0   9     1751.53     1633.54    335.20 o 
 -17   1   9       35.38      167.38    173.46 o 
 -16   1   9     1366.77     1360.35    126.15 o 
 -15   1   9       64.23      283.03    110.99 o 
 -14   1   9      266.52      101.56     75.50 o 
 -13   1   9      920.66      851.69     76.98 o 
 -12   1   9      142.77       89.98     46.96 o 
 -11   1   9     3634.24     3620.27     64.42 o 
 -10   1   9     2553.11     2358.75     65.02 o 
  -9   1   9     5957.34     5877.50     99.19 o 
  -8   1   9    20861.10    19505.06    229.58 o 
  -7   1   9     2899.26     2446.03     55.20 o 
  -6   1   9    18942.35    16230.97    173.67 o 
  -5   1   9      372.15      283.17     23.72 o 
  -4   1   9    19792.53    18573.38    308.98 o 
  -3   1   9     9769.29     9695.27    142.96 o 
  -2   1   9    19035.94    19455.37    207.76 o 
  -1   1   9     2209.35     2352.45     49.30 o 
   0   1   9      152.64      133.05     21.76 o 
   1   1   9     8095.39     8773.35    181.28 o 
   2   1   9      642.22      636.57     48.87 o 
   3   1   9     2822.09     2728.43     66.99 o 
   4   1   9     5992.85     6191.42    163.20 o 
   5   1   9     1268.26     1261.86     41.47 o 
   6   1   9    20035.29    20648.37    434.36 o 
   7   1   9     1491.25     1423.88     95.74 o 
   8   1   9     7547.53     8074.66    206.73 o 
   9   1   9       18.29       82.27    109.31 o 
  10   1   9     3483.92     3458.55    160.01 o 
  11   1   9      951.99      748.15    130.76 o 
  12   1   9      761.84      383.93    149.01 o 
 -17   2   9      286.00      434.51    162.79 o 
 -16   2   9      227.38      157.44    127.09 o 
 -15   2   9      223.90      100.72    107.96 o 
 -14   2   9     1419.65     1307.96     93.75 o 
 -13   2   9      137.32       99.63     67.95 o 
 -12   2   9     5840.57     6316.54    138.66 o 
 -11   2   9       30.82       -4.81     41.23 o 
 -10   2   9     2332.85     2276.19     55.55 o 
  -9   2   9     4732.72     4465.98     87.44 o 
  -8   2   9     3058.73     2630.05     65.17 o 
  -7   2   9    10698.89     9331.54    136.34 o 
  -6   2   9       33.79       32.31     26.38 o 
  -5   2   9    14363.28    12887.49    208.22 o 
  -4   2   9     8590.43     7874.57    173.61 o 
  -3   2   9    13172.92    12846.16    223.53 o 
  -2   2   9    12006.79    12129.33    157.07 o 
  -1   2   9     2400.39     2473.79     50.81 o 
   0   2   9    16885.13    18975.09    278.14 o 
   1   2   9      405.39      460.25     38.85 o 
   2   2   9    17029.04    18274.34    215.57 o 
   3   2   9      299.59      300.84     39.67 o 
   4   2   9     4217.21     4325.66    111.46 o 
   5   2   9     4241.96     4303.06    105.90 o 
   6   2   9     1412.92     1305.76     65.17 o 
   7   2   9     5218.53     5071.45    152.47 o 
   8   2   9       57.12      107.91     84.52 o 
   9   2   9     2542.03     2404.33    142.38 o 
  10   2   9     1030.30     1172.57    131.28 o 
  11   2   9     1547.86     1664.76    167.77 o 
  12   2   9     1492.48     1320.24    158.10 o 
 -17   3   9      232.56      243.87    172.64 o 
 -16   3   9       53.34      -97.72    124.10 o 
 -15   3   9     1808.48     1805.07    114.72 o 
 -14   3   9       18.55      -27.66     83.98 o 
 -13   3   9     6902.92     7392.31    169.30 o 
 -12   3   9      104.14       38.58     55.70 o 
 -11   3   9     7238.67     7002.61    139.77 o 
 -10   3   9      528.49      488.67     49.79 o 
  -9   3   9     1642.03     1455.01     52.90 o 
  -8   3   9     1243.08     1173.27     48.94 o 
  -7   3   9     4227.24     3832.22     71.13 o 
  -6   3   9     1245.64     1065.05     37.04 o 
  -5   3   9      779.87      664.80     28.55 o 
  -4   3   9     2412.36     2325.30     52.62 o 
  -3   3   9    12166.82    11664.20    265.63 o 
  -2   3   9       81.43       79.30     20.45 o 
  -1   3   9    18920.01    20503.84    332.96 o 
   0   3   9        8.87        7.94     21.36 o 
   1   3   9    43573.96    46303.53    531.22 o 
   2   3   9       67.42       31.91     35.29 o 
   3   3   9    25238.88    26834.36    446.74 o 
   4   3   9      382.38      345.35     45.53 o 
   5   3   9     4048.79     4099.47     92.11 o 
   6   3   9       66.26       63.71     53.24 o 
   7   3   9      643.04      470.40     75.03 o 
   8   3   9     1551.92     1357.12    105.66 o 
   9   3   9      894.56      693.39     98.87 o 
  10   3   9      605.71      493.80    119.47 o 
  11   3   9     1652.27     1971.60    196.07 o 
  12   3   9      121.10      241.11    153.42 o 
 -17   4   9        1.07     -214.37    151.65 o 
 -16   4   9      706.24      799.86    138.62 o 
 -15   4   9       11.69      -36.74    105.51 o 
 -14   4   9     3255.34     3742.18    142.34 o 
 -13   4   9       11.35       62.65     79.67 o 
 -12   4   9     6054.12     5997.62    145.87 o 
 -11   4   9      126.95      187.52     57.47 o 
 -10   4   9     4420.13     4365.55    104.65 o 
  -9   4   9      345.63      296.78     41.25 o 
  -8   4   9     4209.77     3962.45     91.50 o 
  -7   4   9      655.91      570.39     38.58 o 
  -6   4   9     1498.44     1467.55     48.47 o 
  -5   4   9      201.77      157.27     24.32 o 
  -4   4   9     4482.84     4354.71    108.99 o 
  -3   4   9       27.34      -12.22     22.94 o 
  -2   4   9    13175.36    13293.99    306.64 o 
  -1   4   9      120.12      149.13     28.49 o 
   0   4   9    22921.34    24754.69    313.58 o 
   1   4   9      406.57      453.25     38.21 o 
   2   4   9    45007.61    47329.56   1009.70 o 
   3   4   9      534.82      448.85     45.95 o 
   4   4   9     5189.33     5484.47    121.90 o 
   5   4   9        8.12       18.73     47.96 o 
   6   4   9      882.18      865.04    101.51 o 
   7   4   9      112.86      252.59     77.71 o 
   8   4   9      250.63      128.77     90.77 o 
   9   4   9       48.58      169.90     96.32 o 
  10   4   9     1734.55     1700.87    143.80 o 
  11   4   9      134.01      -77.98    144.57 o 
 -16   5   9      235.75      351.84    242.86 o 
 -15   5   9      715.33      923.99    131.30 o 
 -14   5   9       51.59       83.58     95.43 o 
 -13   5   9     3415.78     3707.73    143.80 o 
 -12   5   9       81.64       74.12     79.64 o 
 -11   5   9     4936.61     5102.47    196.29 o 
 -10   5   9      539.29      447.58     62.21 o 
  -9   5   9     5699.74     5657.22    111.22 o 
  -8   5   9     6846.05     6604.81    155.12 o 
  -7   5   9     3092.31     2946.63     68.75 o 
  -6   5   9     5108.59     4832.38    111.11 o 
  -5   5   9      853.10      859.93     39.80 o 
  -4   5   9     7011.77     6752.16    163.63 o 
  -3   5   9     2788.43     2723.40     62.12 o 
  -2   5   9     3359.92     3134.04     87.96 o 
  -1   5   9     6602.64     6912.50    156.11 o 
   0   5   9      175.32      106.55     37.97 o 
   1   5   9     8599.20     8784.53    234.01 o 
   2   5   9      185.41      198.45     30.19 o 
   3   5   9    11197.18    11232.51    389.11 o 
   4   5   9     1426.09     1212.98     64.16 o 
   5   5   9     3807.10     3582.54    136.26 o 
   6   5   9     2959.50     2716.31    136.98 o 
   7   5   9     1377.42     1429.55     94.51 o 
   8   5   9     3414.23     3343.74    146.82 o 
   9   5   9       54.52      181.80    108.61 o 
  10   5   9     1123.77     1187.37    136.85 o 
  11   5   9     1158.49     1049.10    164.79 o 
 -16   6   9       55.83      359.28    204.59 o 
 -15   6   9      560.44      344.85    157.95 o 
 -14   6   9      189.39       74.38    136.22 o 
 -13   6   9       26.41      -96.75     94.74 o 
 -12   6   9     1447.23     1429.53    101.30 o 
 -11   6   9       53.97      145.48     70.70 o 
 -10   6   9     2510.29     2437.40    103.53 o 
  -9   6   9     4026.93     4080.67    142.70 o 
  -8   6   9     3047.02     2909.03    118.94 o 
  -7   6   9     7770.74     7617.98    190.62 o 
  -6   6   9       37.60       87.68     36.05 o 
  -5   6   9     7928.05     8108.62    199.75 o 
  -4   6   9     2462.78     2541.83     81.47 o 
  -3   6   9    15655.86    16069.50    374.05 o 
  -2   6   9     5642.80     5505.77    137.82 o 
  -1   6   9     5576.78     5560.09    174.91 o 
   0   6   9     6244.26     6568.87    153.53 o 
   1   6   9       46.20        9.08     39.51 o 
   2   6   9     1148.25     1132.01     57.24 o 
   3   6   9      685.46      707.09     45.91 o 
   4   6   9     1363.97     1213.23     66.14 o 
   5   6   9     6073.41     6077.59    270.58 o 
   6   6   9      249.95      280.67     79.79 o 
   7   6   9     5282.85     5381.47    175.37 o 
   8   6   9       12.45     -119.81     92.93 o 
   9   6   9     2229.28     2297.70    174.67 o 
  10   6   9      241.87      267.02    140.75 o 
 -15   7   9       14.32      -34.77    221.15 o 
 -14   7   9      102.82      226.88    164.32 o 
 -13   7   9       12.66     -176.46    119.38 o 
 -12   7   9       67.42      -93.26    112.15 o 
 -11   7   9       31.02       35.56     90.14 o 
 -10   7   9     2031.90     2118.42    102.99 o 
  -9   7   9        3.07      -12.30     66.03 o 
  -8   7   9     5956.72     6487.57    178.42 o 
  -7   7   9      147.55      212.23     54.62 o 
  -6   7   9     5413.27     5659.05    175.29 o 
  -5   7   9        6.52       38.13     41.45 o 
  -4   7   9    10187.54    11435.53    345.34 o 
  -3   7   9        7.74       -2.84     41.25 o 
  -2   7   9     7712.03     7865.69    218.98 o 
  -1   7   9        7.56       25.79     34.58 o 
   0   7   9      297.76      285.23     43.31 o 
   1   7   9      167.70      172.82     45.95 o 
   2   7   9     1499.29     1456.97     71.53 o 
   3   7   9       15.31     -123.57     61.79 o 
   4   7   9     3920.78     4117.51    134.92 o 
   5   7   9      529.02      517.96     80.19 o 
   6   7   9     8667.38     9183.80    373.47 o 
   7   7   9      100.52       -6.66     89.82 o 
   8   7   9     2800.72     3083.18    164.08 o 
   9   7   9        0.06      -17.13    134.56 o 
  10   7   9     1111.84      885.35    193.04 o 
 -14   8   9       24.33       27.93    158.40 o 
 -13   8   9       54.53      166.02    133.51 o 
 -12   8   9      340.03      383.35    115.67 o 
 -11   8   9      181.43       57.59    101.36 o 
 -10   8   9      361.06      347.05     95.28 o 
  -9   8   9     2982.50     3199.08    145.34 o 
  -8   8   9      650.36      601.12     83.02 o 
  -7   8   9     5940.57     5868.42    166.43 o 
  -6   8   9       31.07      -51.27     63.20 o 
  -5   8   9     8829.87     9471.57    280.45 o 
  -4   8   9     1572.29     1451.51     89.28 o 
  -3   8   9     9847.77    10753.91    357.24 o 
  -2   8   9      491.68      558.94     69.75 o 
  -1   8   9     2962.57     3043.62    101.72 o 
   0   8   9       48.09      105.29     58.85 o 
   1   8   9       19.18       32.42     62.20 o 
   2   8   9      181.43      193.46     58.10 o 
   3   8   9     1090.31     1091.11     82.14 o 
   4   8   9       56.03       65.39     76.11 o 
   5   8   9     4630.26     4691.68    196.01 o 
   6   8   9      181.22      285.50     98.75 o 
   7   8   9     3891.11     3915.37    228.69 o 
   8   8   9       28.70      105.05    149.39 o 
   9   8   9     1967.75     1734.73    222.92 o 
 -13   9   9      745.53      758.69    161.82 o 
 -12   9   9        1.08      -20.39    122.31 o 
 -11   9   9      900.92      819.84    121.10 o 
 -10   9   9      145.69      142.03    124.70 o 
  -9   9   9      676.51      430.06    115.50 o 
  -8   9   9     2830.59     2798.71    139.49 o 
  -7   9   9      782.41      568.01    100.72 o 
  -6   9   9     3773.12     3984.33    153.34 o 
  -5   9   9      362.96      205.79     82.53 o 
  -4   9   9     3008.68     3114.67    134.76 o 
  -3   9   9     1798.06     1838.19    108.87 o 
  -2   9   9     1047.06     1017.14     88.85 o 
  -1   9   9     1233.62     1183.01     93.01 o 
   0   9   9       55.11      127.57     72.60 o 
   1   9   9     3832.83     4024.85    128.26 o 
   2   9   9       11.70      103.53     72.82 o 
   3   9   9     1919.30     2119.74    146.16 o 
   4   9   9      383.42      204.21    101.50 o 
   5   9   9      518.60      268.84    115.23 o 
   6   9   9     1426.42     1538.02    155.57 o 
   7   9   9      214.12       79.12    143.87 o 
   8   9   9     1373.77     1336.00    192.68 o 
 -12  10   9     1640.42     1778.82    175.97 o 
 -11  10   9       11.80      -45.95    127.97 o 
 -10  10   9      700.53      666.40    129.89 o 
  -9  10   9       91.48      131.88    111.42 o 
  -8  10   9      882.39      630.26    123.06 o 
  -7  10   9      859.55     1034.80    137.32 o 
  -6  10   9       14.40      -95.54     82.26 o 
  -5  10   9     1642.16     1638.04    110.13 o 
  -4  10   9      752.47      665.77     97.14 o 
  -3  10   9      738.02      586.99    100.31 o 
  -2  10   9     2390.92     2631.75    123.37 o 
  -1  10   9      145.68      234.24     92.97 o 
   0  10   9     5899.32     6551.63    230.33 o 
   1  10   9       47.72      -33.53     95.68 o 
   2  10   9     6983.79     7581.73    314.92 o 
   3  10   9      174.99      331.68    194.70 o 
   4  10   9     1504.44     1837.02    165.62 o 
   5  10   9      299.75      238.55    135.79 o 
   6  10   9      123.26      -67.70    184.07 o 
 -10  11   9       81.74     -171.63    169.20 o 
  -9  11   9      535.24      378.74    165.69 o 
  -8  11   9      116.42       18.54    150.80 o 
  -7  11   9      371.43      332.15    147.92 o 
  -6  11   9        3.42      -27.58    131.69 o 
  -5  11   9        6.81      -50.35    127.00 o 
  -4  11   9       63.97       49.71    107.53 o 
  -3  11   9      680.92      674.02    120.14 o 
  -2  11   9       17.13      -11.45    104.45 o 
  -1  11   9     2131.78     2104.53    141.66 o 
   0  11   9      179.26      324.16    123.77 o 
   1  11   9     4515.18     4985.48    222.30 o 
   2  11   9       13.29      110.87    153.01 o 
   3  11   9     3176.08     3276.42    234.47 o 
   4  11   9       19.70       51.29    171.32 o 
   5  11   9      797.63      896.84    205.25 o 
  -7  12   9      548.16      486.03    175.45 o 
  -6  12   9       31.59      157.47    173.31 o 
  -5  12   9      456.73      338.19    170.44 o 
  -4  12   9      543.63      425.07    144.10 o 
  -3  12   9      400.97      196.18    138.90 o 
  -2  12   9     1734.22     1812.48    172.53 o 
  -1  12   9       18.07       10.89    127.09 o 
   0  12   9     1987.40     1764.28    205.22 o 
   1  12   9       20.65     -297.90    189.44 o 
   2  12   9     1651.49     1330.64    193.62 o 
 -16   0  10     1498.43     1734.06    211.37 o 
 -14   0  10     1582.88     1794.79    135.87 o 
 -12   0  10     6505.46     6790.46    196.00 o 
 -10   0  10    11219.53    11708.54    206.97 o 
  -8   0  10     2055.47     1905.37     91.00 o 
  -6   0  10      148.21       86.89     36.27 o 
  -4   0  10    11469.28    10732.00    239.99 o 
  -2   0  10    52776.64    56120.85   1264.92 o 
   0   0  10    35414.74    38903.38   1343.69 o 
   2   0  10    12115.54    13088.77    379.01 o 
   4   0  10     5636.24     5649.66    166.41 o 
   6   0  10      224.10      208.30    128.04 o 
   8   0  10      441.24      410.06    184.12 o 
  10   0  10     1557.10     1279.05    215.45 o 
  12   0  10     3751.26     3695.62    304.52 o 
 -17   1  10      800.01      549.33    168.11 o 
 -16   1  10      368.63       82.69    115.05 o 
 -15   1  10     2023.24     2219.29    145.10 o 
 -14   1  10      110.44       48.25     74.73 o 
 -13   1  10     3158.53     3454.49    112.20 o 
 -12   1  10      816.19      744.36     67.90 o 
 -11   1  10     7855.93     8252.44    122.43 o 
 -10   1  10      483.49      453.37     39.67 o 
  -9   1  10     3682.69     3742.10     77.22 o 
  -8   1  10      623.94      482.50     45.00 o 
  -7   1  10      350.42      283.73     33.21 o 
  -6   1  10     5885.64     5169.25     82.53 o 
  -5   1  10     2368.19     2074.66     62.63 o 
  -4   1  10     1244.31     1267.25     41.38 o 
  -3   1  10    22170.99    22805.01    370.35 o 
  -2   1  10     4063.71     4423.98     93.40 o 
  -1   1  10    29437.86    30983.24    509.31 o 
   0   1  10       41.36       26.77     28.54 o 
   1   1  10    15731.76    16377.50    362.34 o 
   2   1  10      735.35      671.68     45.50 o 
   3   1  10     9133.18     9361.53    165.11 o 
   4   1  10     4385.63     4246.23    102.79 o 
   5   1  10     1643.08     1615.80     73.25 o 
   6   1  10     3717.55     3813.64    128.90 o 
   7   1  10      428.79      313.59     94.05 o 
   8   1  10     1215.79     1244.50    119.08 o 
   9   1  10     1602.43     1601.49    153.14 o 
  10   1  10       28.87       91.06    120.26 o 
  11   1  10     2433.37     2413.81    176.06 o 
  12   1  10       26.32     -213.07    160.84 o 
 -17   2  10      512.32      421.39    148.34 o 
 -16   2  10     1230.32     1263.70    147.70 o 
 -15   2  10      557.36      473.08    106.83 o 
 -14   2  10     2475.15     2575.66    130.77 o 
 -13   2  10      721.53      572.11     73.51 o 
 -12   2  10     2530.40     2611.28     86.85 o 
 -11   2  10     3385.44     3312.25     80.87 o 
 -10   2  10     1203.04     1162.35     56.50 o 
  -9   2  10     7582.45     6853.00    112.87 o 
  -8   2  10      134.33       91.32     32.43 o 
  -7   2  10    14436.89    13060.38    201.01 o 
  -6   2  10     2047.94     1835.22     51.22 o 
  -5   2  10    15805.65    14860.60    324.17 o 
  -4   2  10     1802.27     1621.18     40.99 o 
  -3   2  10     4628.33     4622.37     71.82 o 
  -2   2  10     9777.26    10193.17    175.45 o 
  -1   2  10     2723.44     2712.83     57.16 o 
   0   2  10    11938.50    12503.30    233.60 o 
   1   2  10      739.10      683.03     44.99 o 
   2   2  10    11938.81    12947.49    180.99 o 
   3   2  10     7904.03     8447.64    142.24 o 
   4   2  10     3937.60     4144.05     93.32 o 
   5   2  10     9644.44    10247.63    175.71 o 
   6   2  10        7.81      -24.54     65.25 o 
   7   2  10     5955.72     5853.47    169.56 o 
   8   2  10     1594.54     1371.66    111.00 o 
   9   2  10     3006.17     2706.89    162.06 o 
  10   2  10     1074.86      903.33    132.76 o 
  11   2  10      197.41      212.41    139.24 o 
 -17   3  10       24.29       13.34    153.97 o 
 -16   3  10      251.87      104.38    122.17 o 
 -15   3  10      342.30      372.89    128.95 o 
 -14   3  10       44.25      -40.90     83.95 o 
 -13   3  10      870.54      583.12     82.00 o 
 -12   3  10      800.97      840.41     69.71 o 
 -11   3  10      332.80      253.49     53.69 o 
 -10   3  10     4024.55     4029.15    102.56 o 
  -9   3  10       87.62       93.61     42.60 o 
  -8   3  10    15452.43    14741.65    181.30 o 
  -7   3  10       28.35       76.96     26.68 o 
  -6   3  10    32641.20    30354.95    430.31 o 
  -5   3  10      307.17      309.66     26.32 o 
  -4   3  10    15171.46    15196.14    306.38 o 
  -3   3  10      638.26      650.97     40.23 o 
  -2   3  10     2015.50     2001.17     60.20 o 
  -1   3  10     2500.29     2654.29     71.47 o 
   0   3  10      152.10      196.87     32.85 o 
   1   3  10     5119.54     5123.15     92.44 o 
   2   3  10     7089.32     7705.67    136.45 o 
   3   3  10     1453.22     1311.99     70.10 o 
   4   3  10    11403.54    12391.59    323.04 o 
   5   3  10      937.30      889.90     60.54 o 
   6   3  10     5693.69     5606.91    150.68 o 
   7   3  10      381.75      332.20     84.91 o 
   8   3  10     7216.50     7341.34    207.68 o 
   9   3  10      272.92      400.40    117.43 o 
  10   3  10     2490.88     2751.95    171.54 o 
  11   3  10       77.86       25.88    145.75 o 
 -17   4  10      334.49      469.35    189.65 o 
 -16   4  10       89.35       84.96    127.22 o 
 -15   4  10      324.04      361.30    120.48 o 
 -14   4  10      127.74      144.49     94.93 o 
 -13   4  10       49.81       25.03     81.87 o 
 -12   4  10      125.88       66.62     72.94 o 
 -11   4  10     2857.33     2826.96    101.46 o 
 -10   4  10       94.15      110.09     55.41 o 
  -9   4  10     6109.05     6168.24    111.93 o 
  -8   4  10      222.50      174.82     41.25 o 
  -7   4  10    21727.28    20628.77    260.89 o 
  -6   4  10      490.22      386.00     34.84 o 
  -5   4  10    24134.08    24177.89    418.46 o 
  -4   4  10       65.67       43.54     27.55 o 
  -3   4  10     4448.77     4233.23    111.67 o 
  -2   4  10      579.37      511.91     33.75 o 
  -1   4  10      454.60      438.68     36.08 o 
   0   4  10     1036.84     1038.39     44.70 o 
   1   4  10     1924.50     2049.93     68.69 o 
   2   4  10     1038.81      888.15     52.66 o 
   3   4  10     8749.74     8957.61    200.53 o 
   4   4  10      102.22       22.72     51.37 o 
   5   4  10     7009.06     7217.26    161.58 o 
   6   4  10       94.62      109.46     68.49 o 
   7   4  10     6642.63     6732.64    283.09 o 
   8   4  10      464.73      392.22    101.64 o 
   9   4  10     4783.75     4835.74    218.99 o 
  10   4  10       93.05      231.36    148.50 o 
  11   4  10      788.95      442.09    189.02 o 
 -16   5  10      446.67      730.19    200.70 o 
 -15   5  10      924.95      997.57    161.41 o 
 -14   5  10      152.62      306.66    103.46 o 
 -13   5  10     1548.13     1846.71    120.25 o 
 -12   5  10      494.82      429.42     78.50 o 
 -11   5  10     1702.14     1481.28     86.46 o 
 -10   5  10     3337.88     3226.45    103.13 o 
  -9   5  10       74.05       26.80     46.73 o 
  -8   5  10     5623.51     5692.79    176.77 o 
  -7   5  10      272.46      243.78     34.56 o 
  -6   5  10     9399.15     9592.17    209.49 o 
  -5   5  10      225.58      227.45     32.19 o 
  -4   5  10     5555.56     5468.77    139.68 o 
  -3   5  10     1409.43     1305.94     66.38 o 
  -2   5  10     2578.92     2545.03     81.25 o 
  -1   5  10     5659.88     5511.99    172.58 o 
   0   5  10      275.64      265.44     39.07 o 
   1   5  10     7700.98     7733.40    233.50 o 
   2   5  10     4077.28     3930.44    176.45 o 
   3   5  10     2131.77     1973.41    114.13 o 
   4   5  10     8449.57     8900.68    240.46 o 
   5   5  10     1678.47     1689.17     91.78 o 
   6   5  10     7245.95     7401.17    230.88 o 
   7   5  10      964.03     1033.53    107.85 o 
   8   5  10     4294.04     4334.48    167.71 o 
   9   5  10      750.60      625.40    123.31 o 
  10   5  10      944.38      724.53    151.88 o 
 -16   6  10      900.14     1062.83    223.56 o 
 -15   6  10      110.78      322.37    171.43 o 
 -14   6  10      830.19     1076.10    150.24 o 
 -13   6  10      115.60       42.37    102.74 o 
 -12   6  10     2643.90     2718.43    116.32 o 
 -11   6  10      603.90      515.62     84.30 o 
 -10   6  10     2470.99     2352.41    103.33 o 
  -9   6  10     1754.13     1711.62     87.15 o 
  -8   6  10      274.11      233.93     47.57 o 
  -7   6  10     1676.18     1721.01     65.74 o 
  -6   6  10      254.53      209.09     41.59 o 
  -5   6  10     1105.47     1106.11     50.49 o 
  -4   6  10     3725.41     3676.00    102.34 o 
  -3   6  10     2192.27     2245.86     64.65 o 
  -2   6  10    13715.53    14433.56    363.43 o 
  -1   6  10      809.35      647.49     53.67 o 
   0   6  10    10092.92    10678.18    267.47 o 
   1   6  10      538.95      555.02     50.54 o 
   2   6  10     4966.43     5004.65    156.83 o 
   3   6  10     3204.33     3141.69    108.11 o 
   4   6  10     3255.55     3374.11    173.33 o 
   5   6  10     3257.92     2973.62    138.28 o 
   6   6  10      314.62      266.63     84.70 o 
   7   6  10     1476.69     1316.94    111.28 o 
   8   6  10      613.33      580.72    116.12 o 
   9   6  10      312.33      357.52    123.72 o 
  10   6  10      799.30      486.28    168.64 o 
 -15   7  10      849.68      887.65    206.73 o 
 -14   7  10        6.99       92.26    142.10 o 
 -13   7  10     1393.20     1460.98    147.77 o 
 -12   7  10       34.75       52.61    100.31 o 
 -11   7  10     3617.83     3560.04    157.69 o 
 -10   7  10       80.21       -7.50     82.21 o 
  -9   7  10     3142.34     2994.42    117.00 o 
  -8   7  10      375.12      336.11     72.80 o 
  -7   7  10        2.63       54.58     48.53 o 
  -6   7  10      192.18      123.97     50.01 o 
  -5   7  10     2193.40     2207.83     80.94 o 
  -4   7  10      150.91      247.93     61.84 o 
  -3   7  10    15453.45    16509.37    427.95 o 
  -2   7  10      193.53      183.77     51.10 o 
  -1   7  10    17426.47    18561.01    523.67 o 
   0   7  10       56.55      100.80     47.85 o 
   1   7  10     6852.05     7241.67    141.37 o 
   2   7  10       10.16      -41.48     56.65 o 
   3   7  10     3907.19     3725.91    122.69 o 
   4   7  10        8.47      -95.33     73.01 o 
   5   7  10      731.03      663.11     88.57 o 
   6   7  10      199.67       12.58    102.21 o 
   7   7  10       79.09      -38.22    107.74 o 
   8   7  10      132.87      133.93    118.89 o 
   9   7  10      639.79      555.80    180.60 o 
 -14   8  10     1143.33     1292.76    160.12 o 
 -13   8  10      145.46       38.06    140.69 o 
 -12   8  10     1666.17     1697.42    155.24 o 
 -11   8  10      219.40      314.42    116.52 o 
 -10   8  10     1798.23     2006.78    130.05 o 
  -9   8  10      198.64      103.02    103.66 o 
  -8   8  10      143.22       51.72     96.95 o 
  -7   8  10      447.22      288.64     81.11 o 
  -6   8  10      456.00      435.34     85.64 o 
  -5   8  10       30.95      207.37     87.09 o 
  -4   8  10     3231.20     3340.75    149.55 o 
  -3   8  10      183.18      114.26     69.87 o 
  -2   8  10     8637.39     9498.68    191.35 o 
  -1   8  10      198.41      198.19     73.96 o 
   0   8  10     7556.67     7956.62    182.02 o 
   1   8  10       42.07      -20.39     67.73 o 
   2   8  10     4688.41     5025.61    155.47 o 
   3   8  10     1619.92     1688.26    125.36 o 
   4   8  10     1838.83     1826.44    120.08 o 
   5   8  10     1042.21      842.90    102.53 o 
   6   8  10       12.39       55.64    111.50 o 
   7   8  10      236.47      313.09    148.77 o 
   8   8  10      256.62      386.29    185.67 o 
 -13   9  10     1019.68     1003.40    159.49 o 
 -12   9  10      485.20      570.44    136.90 o 
 -11   9  10      991.58      845.70    133.41 o 
 -10   9  10      653.39      658.12    140.48 o 
  -9   9  10      210.08       34.84    103.24 o 
  -8   9  10     1877.12     1876.27    132.66 o 
  -7   9  10        7.83     -100.85     97.09 o 
  -6   9  10     2424.96     2324.02    128.58 o 
  -5   9  10      276.23      236.02    108.10 o 
  -4   9  10      810.22      703.87     93.43 o 
  -3   9  10     1254.44     1196.04     94.77 o 
  -2   9  10      684.93      666.60     95.55 o 
  -1   9  10     3438.02     3436.96    128.07 o 
   0   9  10        7.68     -110.17     98.01 o 
   1   9  10     4289.52     4454.41    152.65 o 
   2   9  10      650.25      724.44     89.91 o 
   3   9  10     2753.09     2751.83    150.02 o 
   4   9  10     2539.83     2548.44    210.60 o 
   5   9  10      240.13      216.58    135.46 o 
   6   9  10     1213.86     1351.27    166.86 o 
   7   9  10      138.61      121.33    167.03 o 
 -11  10  10      290.07      237.43    139.77 o 
 -10  10  10      107.05      220.72    127.24 o 
  -9  10  10     1579.17     1624.86    150.08 o 
  -8  10  10       22.14      -53.71    107.93 o 
  -7  10  10     3750.96     4055.21    250.22 o 
  -6  10  10       40.95      -15.83    113.87 o 
  -5  10  10     5326.28     5652.62    222.76 o 
  -4  10  10       27.65      -66.45     95.74 o 
  -3  10  10     1041.37      883.31    107.62 o 
  -2  10  10      446.07      271.90     98.86 o 
  -1  10  10       60.47       86.26    107.65 o 
   0  10  10      797.09      441.91    104.90 o 
   1  10  10      492.00      367.66    112.86 o 
   2  10  10     1016.06      902.76    123.39 o 
   3  10  10     1350.80     1331.33    220.24 o 
   4  10  10      213.18      394.77    144.73 o 
   5  10  10     1518.03     1996.59    183.80 o 
   6  10  10        1.50      161.59    178.46 o 
  -9  11  10       55.23       25.56    164.62 o 
  -8  11  10     1684.48     1934.98    197.89 o 
  -7  11  10        0.18     -170.55    155.58 o 
  -6  11  10     3652.00     3934.23    215.38 o 
  -5  11  10       11.58     -247.90    134.57 o 
  -4  11  10     1919.32     2152.25    151.42 o 
  -3  11  10        2.85       44.76    112.66 o 
  -2  11  10      245.44      155.12    116.58 o 
  -1  11  10        9.66     -239.87    119.93 o 
   0  11  10        7.89     -149.65    151.76 o 
   1  11  10       31.53       17.97    130.23 o 
   2  11  10      872.50      500.18    187.62 o 
   3  11  10        9.46       89.44    181.89 o 
   4  11  10     1293.13     1014.82    208.94 o 
  -7  12  10     1408.39     1371.68    233.97 o 
  -6  12  10       42.07      -58.67    185.04 o 
  -5  12  10     1393.97      811.04    201.27 o 
  -4  12  10       15.66        2.33    205.17 o 
  -3  12  10      526.95      551.15    145.35 o 
  -2  12  10      286.71      135.02    171.80 o 
  -1  12  10      201.54      184.54    155.59 o 
   0  12  10      555.55      674.82    186.27 o 
   1  12  10      132.41      226.13    185.72 o 
 -17   0  11      400.51      544.15    225.05 o 
 -15   0  11       21.94      -69.58    136.07 o 
 -13   0  11      911.21      844.71    111.09 o 
 -11   0  11     3654.93     3771.37    140.43 o 
  -9   0  11    11071.37    11272.06    255.59 o 
  -7   0  11     6283.77     5814.13    130.14 o 
  -5   0  11     4256.47     4293.93    113.15 o 
  -3   0  11    17542.31    18716.11    424.94 o 
  -1   0  11       17.85      -29.40     43.96 o 
   1   0  11     4291.90     3627.76    146.89 o 
   3   0  11    17624.37    17313.82    425.06 o 
   5   0  11    19559.33    22030.94    622.16 o 
   7   0  11     8156.14     8717.74    376.01 o 
   9   0  11      379.36      235.27    183.06 o 
  11   0  11       15.37      -60.01    215.16 o 
 -17   1  11      149.25      433.75    135.51 o 
 -16   1  11      227.10       57.40    110.14 o 
 -15   1  11      111.82       58.76    106.68 o 
 -14   1  11      418.35      344.42     99.75 o 
 -13   1  11      306.26      140.17     78.43 o 
 -12   1  11     2256.45     2395.26     89.43 o 
 -11   1  11      536.71      505.00     52.03 o 
 -10   1  11    16029.55    17105.18    259.42 o 
  -9   1  11     1498.80     1334.35     57.75 o 
  -8   1  11    18124.71    16722.19    269.04 o 
  -7   1  11       49.93      -25.92     31.52 o 
  -6   1  11    10386.93     9885.61    114.26 o 
  -5   1  11     4381.03     3967.91     73.18 o 
  -4   1  11    10048.32    10024.85    174.62 o 
  -3   1  11     9556.72     9850.23    208.43 o 
  -2   1  11       41.40        3.20     30.30 o 
  -1   1  11     5250.64     5582.26    115.89 o 
   0   1  11     8421.35     8914.24    204.40 o 
   1   1  11     2592.41     2523.97     81.88 o 
   2   1  11     9437.32     9965.98    227.80 o 
   3   1  11       32.52       15.11     42.50 o 
   4   1  11    17616.03    18714.94    272.08 o 
   5   1  11        7.85      -23.51     53.97 o 
   6   1  11    12162.16    12195.63    376.10 o 
   7   1  11       30.91      -25.04    103.33 o 
   8   1  11     3824.78     3700.52    220.98 o 
   9   1  11      193.70      194.41    127.95 o 
  10   1  11      658.27      521.81    137.70 o 
  11   1  11      760.55      586.55    178.85 o 
 -17   2  11       63.30       35.67    131.14 o 
 -16   2  11      799.93     1057.52    145.55 o 
 -15   2  11      152.99      145.33     99.45 o 
 -14   2  11     1825.94     1805.92    113.09 o 
 -13   2  11       50.63       84.69     70.49 o 
 -12   2  11     1553.89     1543.40     82.69 o 
 -11   2  11     1392.58     1251.50     63.08 o 
 -10   2  11      495.27      503.18     47.24 o 
  -9   2  11     6635.17     6649.38    118.24 o 
  -8   2  11      173.70      124.26     36.99 o 
  -7   2  11     8126.06     7302.77    115.49 o 
  -6   2  11     4276.87     3942.83     94.75 o 
  -5   2  11    12432.47    12211.41    266.67 o 
  -4   2  11    14641.20    14294.74    276.90 o 
  -3   2  11     1250.88     1313.20     63.57 o 
  -2   2  11     9391.36     9400.97    160.98 o 
  -1   2  11     3235.69     3135.43     96.32 o 
   0   2  11    11180.91    11644.14    209.64 o 
   1   2  11     3980.59     4393.78    126.07 o 
   2   2  11     6785.27     7007.85    130.56 o 
   3   2  11     3747.74     3680.12    131.56 o 
   4   2  11       20.42       22.04     48.56 o 
   5   2  11     5074.50     5231.15    185.46 o 
   6   2  11      110.36       50.55     78.67 o 
   7   2  11     1659.74     1494.71    123.18 o 
   8   2  11      961.96      586.52    119.47 o 
   9   2  11     1390.09     1429.77    151.26 o 
  10   2  11     2488.20     2636.27    187.80 o 
  11   2  11      225.79      194.86    173.79 o 
 -17   3  11      642.74      774.16    154.41 o 
 -16   3  11       31.33       31.49    122.07 o 
 -15   3  11     3050.41     3788.07    164.68 o 
 -14   3  11        2.37       22.72     88.63 o 
 -13   3  11     7606.62     8345.73    210.20 o 
 -12   3  11       18.07        3.54     64.50 o 
 -11   3  11     1644.34     1458.00     81.77 o 
 -10   3  11      231.31      278.55     47.89 o 
  -9   3  11      381.07      363.46     49.93 o 
  -8   3  11     2153.52     1904.88     70.15 o 
  -7   3  11      973.71      815.04     44.60 o 
  -6   3  11     2019.11     1864.61     48.60 o 
  -5   3  11    15257.19    14459.11    296.58 o 
  -4   3  11      164.24      132.94     30.82 o 
  -3   3  11    11176.36    10805.06    291.63 o 
  -2   3  11        5.49       -4.75     28.18 o 
  -1   3  11    17535.71    19040.46    302.36 o 
   0   3  11      432.78      380.15     41.85 o 
   1   3  11    21885.91    24283.53    291.79 o 
   2   3  11       66.20      132.10     46.69 o 
   3   3  11     2199.02     2284.19     88.97 o 
   4   3  11      337.35      315.58     60.26 o 
   5   3  11        2.52      -14.37     57.55 o 
   6   3  11      170.20       33.36     72.48 o 
   7   3  11     2455.37     2600.05    128.92 o 
   8   3  11      186.62      297.23    106.64 o 
   9   3  11     4218.91     4157.46    188.18 o 
  10   3  11      277.93      -31.25    170.60 o 
 -16   4  11     1218.20     1291.67    161.12 o 
 -15   4  11      110.27      166.67    137.74 o 
 -14   4  11     4908.02     6121.67    224.65 o 
 -13   4  11       38.19       21.08     78.44 o 
 -12   4  11     2427.03     2595.63    114.03 o 
 -11   4  11       48.12       60.44     61.57 o 
 -10   4  11      181.93      185.18     54.76 o 
  -9   4  11      230.24      268.61     50.88 o 
  -8   4  11        5.69       69.15     51.76 o 
  -7   4  11      137.75       90.25     36.87 o 
  -6   4  11     6414.81     6233.09    122.72 o 
  -5   4  11     1090.61     1052.35     42.09 o 
  -4   4  11    14328.67    14672.07    289.59 o 
  -3   4  11        5.24      -38.00     34.16 o 
  -2   4  11    13497.60    13526.26    369.39 o 
  -1   4  11     1568.41     1504.31     56.68 o 
   0   4  11    33902.71    35703.46    631.16 o 
   1   4  11      385.67      338.34     45.54 o 
   2   4  11     7171.66     7595.09    230.60 o 
   3   4  11        9.02      -78.78     51.53 o 
   4   4  11      952.27      878.27     77.17 o 
   5   4  11       36.49       16.88     57.81 o 
   6   4  11      563.54      482.15     88.35 o 
   7   4  11       30.71      -16.02     90.44 o 
   8   4  11     4364.95     3999.14    221.55 o 
   9   4  11       51.03      -51.26    129.14 o 
  10   4  11     3209.11     3097.99    206.62 o 
 -16   5  11        9.18      -89.84    133.38 o 
 -15   5  11      887.41     1206.89    154.09 o 
 -14   5  11       23.70      281.96    136.86 o 
 -13   5  11     1762.44     1596.67    128.02 o 
 -12   5  11       72.66       16.69     78.72 o 
 -11   5  11     1008.93      992.41     88.26 o 
 -10   5  11     2776.17     2809.32     98.58 o 
  -9   5  11      414.84      281.97     53.55 o 
  -8   5  11     5596.05     5417.43    126.95 o 
  -7   5  11      716.95      685.41     55.40 o 
  -6   5  11     3927.87     3769.82    101.50 o 
  -5   5  11     5646.84     5703.28    171.65 o 
  -4   5  11     3338.53     3224.84     93.43 o 
  -3   5  11    11618.59    12127.04    305.48 o 
  -2   5  11      138.40      129.89     41.39 o 
  -1   5  11     7563.18     8244.56    253.71 o 
   0   5  11     4023.80     3829.25    102.46 o 
   1   5  11     6463.45     6374.61    243.14 o 
   2   5  11     1307.63     1175.39     73.44 o 
   3   5  11      997.83      967.16     71.93 o 
   4   5  11     3084.56     3004.16    116.83 o 
   5   5  11      173.15      199.80     76.10 o 
   6   5  11     1698.01     1576.58    113.49 o 
   7   5  11       35.55      -47.97    102.23 o 
   8   5  11      829.18      418.93    123.24 o 
   9   5  11     1400.73     1029.72    142.71 o 
  10   5  11      502.27      459.99    161.71 o 
 -15   6  11        1.56      -61.50    172.54 o 
 -14   6  11      130.73      112.01    139.68 o 
 -13   6  11      219.82      168.81    103.07 o 
 -12   6  11      613.67      595.63     85.97 o 
 -11   6  11     1360.17     1513.84    108.23 o 
 -10   6  11      402.09      131.28     85.24 o 
  -9   6  11     6852.28     7366.67    177.62 o 
  -8   6  11       68.44       18.63     56.37 o 
  -7   6  11     3804.39     4064.75    106.53 o 
  -6   6  11      296.11      283.39     50.07 o 
  -5   6  11     3086.39     3152.73    101.98 o 
  -4   6  11     8121.18     8369.34    219.44 o 
  -3   6  11     2603.92     2420.31     80.15 o 
  -2   6  11    10988.81    11497.44    346.90 o 
  -1   6  11      452.75      498.29     53.52 o 
   0   6  11     4523.53     4691.43    165.29 o 
   1   6  11     1317.35     1375.23     77.10 o 
   2   6  11     2319.11     2043.52     88.08 o 
   3   6  11     4672.00     4697.71    213.01 o 
   4   6  11       15.22       43.39     74.59 o 
   5   6  11     6823.70     7007.90    311.20 o 
   6   6  11       94.84      166.69     92.62 o 
   7   6  11     1965.08     1810.24    133.04 o 
   8   6  11      243.83      193.20    122.76 o 
   9   6  11      560.47      589.09    170.41 o 
 -15   7  11       22.99       75.59    172.24 o 
 -14   7  11      314.94      282.12    205.57 o 
 -13   7  11       71.58       49.90    126.93 o 
 -12   7  11     1646.18     1576.43    126.21 o 
 -11   7  11      162.29       69.48     93.88 o 
 -10   7  11     6015.80     6349.08    223.39 o 
  -9   7  11       63.46      -39.69     81.35 o 
  -8   7  11     6557.06     6696.79    176.67 o 
  -7   7  11       15.48      -13.34     53.21 o 
  -6   7  11     3928.57     3993.38    149.49 o 
  -5   7  11       64.37       70.89     56.18 o 
  -4   7  11     2591.16     2619.98     91.08 o 
  -3   7  11       80.02        3.66     56.19 o 
  -2   7  11      623.57      528.33     64.38 o 
  -1   7  11       11.30       48.21     63.15 o 
   0   7  11     1705.27     1683.10     78.53 o 
   1   7  11       13.70       -8.85     70.46 o 
   2   7  11     3726.27     3654.35    137.05 o 
   3   7  11       35.24       72.43     73.62 o 
   4   7  11     9838.98    10934.61    348.62 o 
   5   7  11       41.66       53.43     96.91 o 
   6   7  11     6984.84     7432.40    244.64 o 
   7   7  11       13.16     -117.82    117.57 o 
   8   7  11     1116.06      941.97    159.09 o 
 -14   8  11       33.31     -101.47    172.51 o 
 -13   8  11      319.61      379.33    147.09 o 
 -12   8  11       90.08      159.82    122.11 o 
 -11   8  11     1495.79     1691.44    151.76 o 
 -10   8  11        3.14      165.39    107.81 o 
  -9   8  11     4362.19     4660.47    205.59 o 
  -8   8  11       31.06      -70.57    103.85 o 
  -7   8  11     5342.52     5544.93    182.14 o 
  -6   8  11      258.86      185.13     89.03 o 
  -5   8  11     3110.04     2992.15    129.22 o 
  -4   8  11     3511.75     3456.90    136.62 o 
  -3   8  11     2137.37     1980.23     96.08 o 
  -2   8  11     1150.23     1033.02     89.77 o 
  -1   8  11      161.06      163.34     68.25 o 
   0   8  11      837.24      850.53     84.28 o 
   1   8  11     2347.30     2372.75    110.16 o 
   2   8  11       31.52       56.35     75.69 o 
   3   8  11     4601.31     4935.44    166.73 o 
   4   8  11       49.28       61.47     92.83 o 
   5   8  11     5274.89     5063.99    259.14 o 
   6   8  11        1.68       56.10    118.99 o 
   7   8  11     2789.12     3011.66    220.24 o 
 -13   9  11      609.19      738.11    186.84 o 
 -12   9  11      128.89      194.29    140.91 o 
 -11   9  11      214.99      199.63    136.90 o 
 -10   9  11     1243.53     1442.19    166.29 o 
  -9   9  11       20.78        6.92    114.49 o 
  -8   9  11     2770.25     2734.77    160.43 o 
  -7   9  11        8.85      -59.03    106.32 o 
  -6   9  11     2302.98     2388.78    150.47 o 
  -5   9  11     1708.48     1726.49    116.77 o 
  -4   9  11     1288.73     1279.24    117.02 o 
  -3   9  11     2856.67     2762.13    148.85 o 
  -2   9  11      119.14        9.20     83.65 o 
  -1   9  11     1484.71     1659.92    116.63 o 
   0   9  11     1083.77      954.33    105.10 o 
   1   9  11     2083.46     2114.97    112.12 o 
   2   9  11     1259.29     1261.75    101.35 o 
   3   9  11       52.75       67.72     96.24 o 
   4   9  11     1289.85     1312.33    135.88 o 
   5   9  11        2.75       65.45    137.69 o 
   6   9  11      776.03      663.28    177.09 o 
 -11  10  11       84.31      -72.45    154.84 o 
 -10  10  11      125.04       55.91    144.91 o 
  -9  10  11      134.24       54.12    132.34 o 
  -8  10  11        4.99      -63.93    138.91 o 
  -7  10  11      386.17      326.58    125.46 o 
  -6  10  11     1290.85     1080.37    135.55 o 
  -5  10  11     1089.21      893.74    121.10 o 
  -4  10  11     2744.82     2804.49    147.39 o 
  -3  10  11       37.56      344.15    107.48 o 
  -2  10  11     2989.80     3101.64    160.68 o 
  -1  10  11        9.54     -200.95    118.92 o 
   0  10  11     4390.40     4238.91    184.21 o 
   1  10  11      223.35      307.19    123.70 o 
   2  10  11     2648.72     2716.93    168.47 o 
   3  10  11      402.50      513.50    163.08 o 
   4  10  11       29.27      216.57    169.86 o 
   5  10  11      331.21      416.06    184.34 o 
  -9  11  11       36.24       49.81    167.71 o 
  -8  11  11        3.88     -115.61    166.81 o 
  -7  11  11      234.46      264.16    192.60 o 
  -6  11  11        6.62       22.97    170.80 o 
  -5  11  11     1446.69     1792.85    155.57 o 
  -4  11  11       96.84      214.71    114.97 o 
  -3  11  11     1102.97     1332.50    162.34 o 
  -2  11  11        0.59      -82.65    134.47 o 
  -1  11  11     2256.08     2075.03    177.73 o 
   0  11  11      129.08       12.11    134.28 o 
   1  11  11     2221.90     2309.17    210.72 o 
   2  11  11        2.32      196.11    175.54 o 
   3  11  11      499.70      339.77    209.56 o 
  -5  12  11      308.89      271.23    213.86 o 
  -4  12  11     1581.90     1527.17    208.70 o 
  -3  12  11       34.17      118.60    170.51 o 
  -2  12  11     2121.41     2062.35    181.12 o 
  -1  12  11      329.17      170.35    156.46 o 
 -16   0  12     1826.77     1991.53    228.09 o 
 -14   0  12      622.43      696.01    132.56 o 
 -12   0  12     1875.50     1990.31    113.61 o 
 -10   0  12      372.36      363.89     63.94 o 
  -8   0  12     1303.15     1160.49     84.54 o 
  -6   0  12     3955.17     3758.84    119.66 o 
  -4   0  12    37772.04    39433.35    929.24 o 
  -2   0  12    31874.50    35280.25    847.79 o 
   0   0  12    13194.82    14399.47    427.19 o 
   2   0  12     2829.65     2787.85    108.01 o 
   4   0  12      164.34       32.40     77.99 o 
   6   0  12     3709.06     3650.58    270.46 o 
   8   0  12     1699.96     1990.44    237.84 o 
  10   0  12     2537.74     2336.81    263.57 o 
 -17   1  12     1560.05     1936.91    170.19 o 
 -16   1  12       59.76      -94.18    110.82 o 
 -15   1  12     1452.92     1946.42    120.18 o 
 -14   1  12      375.96      545.37    100.25 o 
 -13   1  12     2000.82     2125.30    110.83 o 
 -12   1  12     1942.11     2067.82     94.17 o 
 -11   1  12      763.92      781.96     68.49 o 
 -10   1  12     1608.82     1603.40     61.63 o 
  -9   1  12     1308.52     1074.74     53.43 o 
  -8   1  12     1524.87     1365.77     60.04 o 
  -7   1  12     6087.21     5856.69    106.15 o 
  -6   1  12      109.78      102.82     35.35 o 
  -5   1  12    15694.99    14670.62    292.39 o 
  -4   1  12       29.94       39.50     30.71 o 
  -3   1  12    24980.79    26436.10    531.11 o 
  -2   1  12      179.09      147.58     38.42 o 
  -1   1  12    15117.15    15977.92    325.88 o 
   0   1  12      100.63       43.04     31.66 o 
   1   1  12     3554.30     3526.15     88.66 o 
   2   1  12     3641.62     3572.45    113.97 o 
   3   1  12      643.25      591.21     58.07 o 
   4   1  12     2201.64     2066.62     82.77 o 
   5   1  12     1049.38     1018.50    105.81 o 
   6   1  12     1964.17     1867.80    131.77 o 
   7   1  12     4283.77     4248.89    184.62 o 
   8   1  12      117.84      187.71    126.03 o 
   9   1  12     3426.33     3338.83    192.91 o 
  10   1  12      166.25      194.19    152.11 o 
 -17   2  12      103.71      378.38    149.09 o 
 -16   2  12      688.79      687.27    130.14 o 
 -15   2  12       16.22       52.22    103.94 o 
 -14   2  12     2198.21     2484.53    126.27 o 
 -13   2  12     1937.44     2223.80    120.91 o 
 -12   2  12     1337.29     1444.32     93.36 o 
 -11   2  12     4576.03     5002.51    129.87 o 
 -10   2  12      198.83      157.99     52.29 o 
  -9   2  12     6139.25     6005.56    157.61 o 
  -8   2  12     1891.08     1579.87     62.36 o 
  -7   2  12     8149.57     7596.87    143.54 o 
  -6   2  12     5574.65     4966.21     96.42 o 
  -5   2  12      573.34      561.46     37.27 o 
  -4   2  12     5535.84     5485.71    121.38 o 
  -3   2  12      105.19       87.69     33.91 o 
  -2   2  12    12171.46    13047.03    232.58 o 
  -1   2  12     1155.40     1266.60     48.60 o 
   0   2  12     7255.05     7847.43    177.12 o 
   1   2  12    10605.65    11391.28    180.20 o 
   2   2  12     1710.48     1710.72     78.02 o 
   3   2  12    11101.99    12162.00    214.89 o 
   4   2  12        8.24      -52.78     49.93 o 
   5   2  12     4902.70     5249.07    242.97 o 
   6   2  12     1305.51     1164.82    115.87 o 
   7   2  12     3637.42     3695.32    257.26 o 
   8   2  12     2734.61     2601.47    156.64 o 
   9   2  12      228.30      257.39    136.34 o 
  10   2  12     1171.21      748.40    170.84 o 
 -17   3  12       29.36      249.33    164.90 o 
 -16   3  12       21.37     -182.45    113.27 o 
 -15   3  12      422.09      400.02    128.91 o 
 -14   3  12      998.18      881.62    107.30 o 
 -13   3  12       89.91      188.23     96.48 o 
 -12   3  12     3049.23     3265.25    112.31 o 
 -11   3  12       92.03       60.97     61.40 o 
 -10   3  12     5673.94     5922.96    148.71 o 
  -9   3  12       69.19       25.97     51.52 o 
  -8   3  12    12589.47    12081.28    165.89 o 
  -7   3  12      867.98      752.67     55.46 o 
  -6   3  12     9209.45     8666.57    177.83 o 
  -5   3  12      276.03      251.38     35.54 o 
  -4   3  12      956.67      852.59     48.27 o 
  -3   3  12      345.80      340.91     34.22 o 
  -2   3  12     2050.55     2113.59     76.30 o 
  -1   3  12      934.82      981.15     45.23 o 
   0   3  12     8152.22     8805.94    230.76 o 
   1   3  12      379.02      313.65     52.48 o 
   2   3  12    17471.21    18874.86    336.68 o 
   3   3  12      415.85      257.32     63.37 o 
   4   3  12    10097.38    10388.01    215.63 o 
   5   3  12      108.52      138.55     81.60 o 
   6   3  12     3609.17     3435.42    139.72 o 
   7   3  12      489.07      304.93    114.15 o 
   8   3  12     2395.09     1957.23    209.87 o 
   9   3  12      496.61      117.41    148.46 o 
  10   3  12       94.30        7.31    166.79 o 
 -16   4  12       33.72      -42.58    154.80 o 
 -15   4  12      225.12      187.89    137.37 o 
 -14   4  12      235.38      371.25    118.94 o 
 -13   4  12     1530.69     1483.39    109.55 o 
 -12   4  12       70.76       36.53     69.69 o 
 -11   4  12     4050.85     4243.77    127.83 o 
 -10   4  12        5.96       12.30     60.81 o 
  -9   4  12     7380.91     7284.29    158.37 o 
  -8   4  12      183.31      202.42     49.31 o 
  -7   4  12    12565.25    12569.86    180.52 o 
  -6   4  12      228.78      192.32     39.77 o 
  -5   4  12     5575.24     5464.12    112.02 o 
  -4   4  12      114.00       86.43     37.45 o 
  -3   4  12       47.92       66.87     38.16 o 
  -2   4  12      485.54      455.32     45.03 o 
  -1   4  12     8074.83     8759.83    216.68 o 
   0   4  12      820.09      753.62     47.56 o 
   1   4  12    11574.55    12796.24    290.67 o 
   2   4  12      392.26      481.06     61.08 o 
   3   4  12    16355.75    17880.98    334.92 o 
   4   4  12      290.67      238.32     74.51 o 
   5   4  12     4963.63     5013.78    185.66 o 
   6   4  12      160.25      289.78    105.17 o 
   7   4  12     1916.75     1909.05    178.19 o 
   8   4  12      450.58      433.67    138.31 o 
   9   4  12      592.54      519.85    159.63 o 
 -16   5  12        6.10       74.17    155.37 o 
 -15   5  12      690.67      697.01    135.25 o 
 -14   5  12      397.42      124.34    126.52 o 
 -13   5  12      646.14      500.38    129.50 o 
 -12   5  12     3479.58     3822.78    143.99 o 
 -11   5  12      175.78      120.23     82.56 o 
 -10   5  12     4352.72     4461.85    136.65 o 
  -9   5  12      585.56      538.69     76.27 o 
  -8   5  12     5296.94     5241.47    136.39 o 
  -7   5  12     2734.66     2536.12     85.91 o 
  -6   5  12     5226.55     5377.18    139.55 o 
  -5   5  12     3245.87     3029.62     79.75 o 
  -4   5  12       26.25       12.18     37.25 o 
  -3   5  12     2494.65     2572.81     90.14 o 
  -2   5  12       15.75      -20.16     48.58 o 
  -1   5  12     3427.03     3229.67    106.98 o 
   0   5  12     1273.35     1259.12     80.25 o 
   1   5  12      190.96      129.66     54.40 o 
   2   5  12     4978.73     4844.07    170.48 o 
   3   5  12      378.83      338.25     79.33 o 
   4   5  12     5303.96     5171.54    205.97 o 
   5   5  12      404.61      309.05     92.38 o 
   6   5  12     5157.84     4957.78    240.49 o 
   7   5  12     2125.47     1923.91    161.45 o 
   8   5  12     1208.07     1067.75    155.02 o 
   9   5  12      874.44      532.13    178.09 o 
 -15   6  12        8.54      -88.79    172.52 o 
 -14   6  12      573.86      540.61    132.89 o 
 -13   6  12      948.30      944.82    118.98 o 
 -12   6  12      889.92      963.48    117.87 o 
 -11   6  12     1759.06     1907.07    111.72 o 
 -10   6  12       83.83      144.13     81.34 o 
  -9   6  12     1802.97     1845.11     97.11 o 
  -8   6  12     1071.05     1068.22     86.38 o 
  -7   6  12     2237.82     2197.45     90.25 o 
  -6   6  12     2770.26     2799.42     83.08 o 
  -5   6  12       90.73      118.25     48.14 o 
  -4   6  12     7427.50     7662.88    196.99 o 
  -3   6  12        0.18      -59.75     47.95 o 
  -2   6  12    10895.57    11231.91    375.05 o 
  -1   6  12       22.19       89.55     57.00 o 
   0   6  12     4407.29     4693.65    146.88 o 
   1   6  12     3304.82     3033.31    110.43 o 
   2   6  12      515.54      458.34     84.20 o 
   3   6  12     2748.82     2624.88    120.41 o 
   4   6  12        3.26      -60.84     99.89 o 
   5   6  12     2207.17     2121.25    175.90 o 
   6   6  12      986.71      849.47    125.76 o 
   7   6  12      982.67     1018.75    139.05 o 
   8   6  12     1495.23     1704.26    165.28 o 
 -14   7  12        0.60     -217.58    146.88 o 
 -13   7  12      535.31      324.78    143.80 o 
 -12   7  12       19.55      -23.92    115.87 o 
 -11   7  12      744.91      345.42    102.10 o 
 -10   7  12       75.61      -52.66     93.79 o 
  -9   7  12      246.45      286.42     95.97 o 
  -8   7  12      224.97      146.27     83.52 o 
  -7   7  12     2109.92     2275.23    116.65 o 
  -6   7  12        2.94      -45.19     59.30 o 
  -5   7  12     4523.31     5023.25    132.20 o 
  -4   7  12      174.33      120.50     62.20 o 
  -3   7  12    16068.93    17410.57    416.12 o 
  -2   7  12       38.54       84.31     66.77 o 
  -1   7  12     7989.89     8288.25    177.23 o 
   0   7  12       50.00       10.61     66.13 o 
   1   7  12     1818.65     1869.83    101.25 o 
   2   7  12       74.24      -19.44     79.88 o 
   3   7  12       69.66        8.72     86.70 o 
   4   7  12      130.01      184.50     95.81 o 
   5   7  12      907.17      856.49    127.88 o 
   6   7  12      288.89      148.73    143.63 o 
   7   7  12     1364.34     1318.48    147.52 o 
 -13   8  12      450.77      214.76    165.36 o 
 -12   8  12      867.58     1036.35    161.24 o 
 -11   8  12      435.97      291.87    127.06 o 
 -10   8  12      117.78      171.25    112.25 o 
  -9   8  12      381.94      333.04    103.32 o 
  -8   8  12     1174.70     1194.65    118.87 o 
  -7   8  12      420.91      312.03    107.28 o 
  -6   8  12     2145.55     2129.72    128.48 o 
  -5   8  12       18.42      -16.10     78.97 o 
  -4   8  12     7749.01     8152.23    282.57 o 
  -3   8  12        0.41      -13.14     72.73 o 
  -2   8  12     7714.65     7820.85    186.77 o 
  -1   8  12      167.78      203.89     83.53 o 
   0   8  12     2720.13     2674.70    122.00 o 
   1   8  12      132.19      -25.29     79.42 o 
   2   8  12      874.69      801.76     96.87 o 
   3   8  12     1106.98     1031.56    132.41 o 
   4   8  12        8.73      100.69    109.66 o 
   5   8  12      592.30      459.57    127.04 o 
   6   8  12     1347.99     1424.17    166.95 o 
 -12   9  12      830.32     1308.84    172.45 o 
 -11   9  12       52.02       57.62    136.27 o 
 -10   9  12      769.87      834.12    136.01 o 
  -9   9  12      140.91      -16.85    119.91 o 
  -8   9  12     2032.84     2087.53    153.47 o 
  -7   9  12      838.77     1138.90    153.61 o 
  -6   9  12     1012.74     1048.08    124.03 o 
  -5   9  12     1914.64     2176.92    127.05 o 
  -4   9  12        5.30      -58.23     93.06 o 
  -3   9  12     1751.76     1695.49    134.23 o 
  -2   9  12       43.49      202.67    110.76 o 
  -1   9  12     1972.56     2079.04    134.23 o 
   0   9  12      574.54      520.00     96.28 o 
   1   9  12     1651.93     1747.62    121.58 o 
   2   9  12     2576.22     2772.57    142.47 o 
   3   9  12      521.87      360.46    124.12 o 
   4   9  12     1325.66     1579.59    165.30 o 
   5   9  12       62.25      137.73    151.68 o 
 -11  10  12      801.11      607.35    155.56 o 
 -10  10  12        4.49       -3.12    159.09 o 
  -9  10  12     1039.80     1265.84    189.80 o 
  -8  10  12       19.69      136.72    195.10 o 
  -7  10  12     2398.87     2262.18    181.86 o 
  -6  10  12      544.55      360.75    133.80 o 
  -5  10  12      583.90      432.79    129.77 o 
  -4  10  12      494.77      216.48    119.26 o 
  -3  10  12      143.42      210.81    124.46 o 
  -2  10  12      466.75      304.05    130.60 o 
  -1  10  12     1059.30      795.81    142.70 o 
   0  10  12      565.12      528.04    137.12 o 
   1  10  12     3544.64     3790.93    204.09 o 
   2  10  12      132.43      185.78    150.54 o 
   3  10  12     2406.01     2574.14    302.80 o 
   4  10  12        2.37      124.06    200.24 o 
  -8  11  12     1633.78     1844.71    217.23 o 
  -7  11  12        0.26      -65.94    159.34 o 
  -6  11  12     1376.08     1043.07    168.41 o 
  -5  11  12       11.12      159.50    147.07 o 
  -4  11  12      327.09      210.02    147.92 o 
  -3  11  12        1.17     -276.82    138.41 o 
  -2  11  12      123.24       82.20    148.07 o 
  -1  11  12        2.99      173.74    167.94 o 
   0  11  12     1009.94     1236.30    178.54 o 
   1  11  12        5.09      282.68    167.61 o 
 -17   0  13       72.93      145.08    187.90 o 
 -15   0  13      891.95      899.79    157.37 o 
 -13   0  13     4193.29     5039.78    205.78 o 
 -11   0  13     9084.46    10968.10    284.70 o 
  -9   0  13    11054.50    11066.29    241.27 o 
  -7   0  13     1129.59     1033.68    101.02 o 
  -5   0  13       56.35       55.74     47.78 o 
  -3   0  13     1196.54     1123.16     71.97 o 
  -1   0  13     7674.58     7951.03    250.83 o 
   1   0  13     8338.89     8825.04    405.95 o 
   3   0  13    13977.22    15258.18    447.20 o 
   5   0  13     9876.39    10642.00    412.58 o 
   7   0  13     1360.29     1346.38    184.66 o 
   9   0  13       80.99       -9.59    248.25 o 
 -17   1  13      201.84      -33.54    133.76 o 
 -16   1  13      234.33      303.51    143.30 o 
 -15   1  13      121.63      132.55    101.92 o 
 -14   1  13     1023.22     1004.09    108.88 o 
 -13   1  13        7.39       78.55     81.37 o 
 -12   1  13     4868.25     5768.15    142.89 o 
 -11   1  13       13.39      -50.20     50.16 o 
 -10   1  13    12070.48    13006.77    191.86 o 
  -9   1  13       95.34       90.38     41.90 o 
  -8   1  13     6903.80     7018.71    120.05 o 
  -7   1  13      459.58      456.59     37.46 o 
  -6   1  13     1640.61     1548.41     52.08 o 
  -5   1  13     2610.36     2470.14     66.98 o 
  -4   1  13        3.64       22.73     37.26 o 
  -3   1  13     4044.57     4059.77    134.72 o 
  -2   1  13     5747.10     5999.94    177.17 o 
  -1   1  13     2506.90     2508.18     93.46 o 
   0   1  13     9610.12    10331.93    262.73 o 
   1   1  13       10.90       12.46     52.42 o 
   2   1  13    10513.54    11427.91    194.89 o 
   3   1  13      587.55      687.70     64.05 o 
   4   1  13     9843.47     9743.36    233.73 o 
   5   1  13     1426.70     1264.28    132.13 o 
   6   1  13     3134.82     3205.53    174.89 o 
   7   1  13      229.95      267.75    140.91 o 
   8   1  13      113.48      156.78    125.72 o 
   9   1  13      530.27      273.08    140.68 o 
 -17   2  13       53.20       26.26    152.47 o 
 -16   2  13      882.80      983.33    128.82 o 
 -15   2  13      830.75      670.85    120.48 o 
 -14   2  13      957.11     1078.44    106.90 o 
 -13   2  13      406.67      367.27     86.98 o 
 -12   2  13        7.42       18.62     70.70 o 
 -11   2  13     2536.79     2602.58    112.23 o 
 -10   2  13      413.94      293.93     54.28 o 
  -9   2  13     2242.71     2150.91     72.31 o 
  -8   2  13     1684.49     1465.80     66.00 o 
  -7   2  13     2023.58     1842.74     68.59 o 
  -6   2  13    11698.77    10822.07    177.01 o 
  -5   2  13     3516.74     3421.84     77.02 o 
  -4   2  13    15888.19    15930.25    335.12 o 
  -3   2  13      914.00      927.02     55.12 o 
  -2   2  13     9116.59     9558.11    235.54 o 
  -1   2  13     8547.80     9295.47    185.15 o 
   0   2  13     3831.98     4056.43    107.34 o 
   1   2  13     8319.57     9274.73    189.60 o 
   2   2  13      202.08      199.72     57.06 o 
   3   2  13     6677.08     7182.22    169.61 o 
   4   2  13     1513.25     1348.17    104.23 o 
   5   2  13     1998.77     1873.52    166.06 o 
   6   2  13     1998.48     1649.70    141.53 o 
   7   2  13      156.45      123.15    127.38 o 
   8   2  13     2668.70     2716.01    170.75 o 
   9   2  13      168.22      251.21    156.25 o 
 -17   3  13      452.52      488.35    164.57 o 
 -16   3  13      137.91      -97.38    135.49 o 
 -15   3  13     2182.88     2482.22    167.99 o 
 -14   3  13      139.02       12.35    107.73 o 
 -13   3  13     1099.26     1217.96    111.32 o 
 -12   3  13       83.40      -14.60     72.52 o 
 -11   3  13      105.69      101.11     73.05 o 
 -10   3  13      266.45      280.72     67.84 o 
  -9   3  13     1178.83     1107.67     70.88 o 
  -8   3  13      257.35      214.73     45.99 o 
  -7   3  13    10708.70    10538.37    191.52 o 
  -6   3  13      569.55      489.82     41.02 o 
  -5   3  13    21331.16    21700.22    416.37 o 
  -4   3  13      656.62      561.70     52.99 o 
  -3   3  13     7699.29     7958.65    177.13 o 
  -2   3  13     3380.56     3353.95    112.16 o 
  -1   3  13    11075.40    12399.19    242.16 o 
   0   3  13     1770.84     1944.28     87.90 o 
   1   3  13     3005.77     2829.55    129.34 o 
   2   3  13     2141.52     2147.06    138.91 o 
   3   3  13       96.98      184.84     64.82 o 
   4   3  13      655.98      626.58     82.75 o 
   5   3  13     1514.63     1429.81    118.55 o 
   6   3  13       18.29     -119.84    104.38 o 
   7   3  13     5622.72     6029.07    270.94 o 
   8   3  13       23.22      184.19    141.54 o 
   9   3  13     4373.74     4025.53    223.58 o 
 -16   4  13     1151.74     1215.01    167.23 o 
 -15   4  13      112.30       83.30    157.03 o 
 -14   4  13     2086.98     2332.20    175.26 o 
 -13   4  13        3.89      -35.56     97.82 o 
 -12   4  13       27.87        9.30     82.12 o 
 -11   4  13       27.81        6.62     81.59 o 
 -10   4  13      370.08      330.21     80.38 o 
  -9   4  13       42.37      -11.13     66.80 o 
  -8   4  13     4720.29     4576.55    124.51 o 
  -7   4  13      131.71       89.50     35.50 o 
  -6   4  13    17134.68    16811.89    295.44 o 
  -5   4  13      598.86      536.77     47.53 o 
  -4   4  13     7610.68     7796.93    171.15 o 
  -3   4  13        3.51       -0.17     42.89 o 
  -2   4  13     8132.29     8547.89    269.37 o 
  -1   4  13      858.72      924.61     43.75 o 
   0   4  13     6613.18     6483.19    188.49 o 
   1   4  13      676.35      604.24     68.12 o 
   2   4  13      167.47       56.10     61.97 o 
   3   4  13      444.95      481.53     76.71 o 
   4   4  13     1150.42     1061.10    115.23 o 
   5   4  13       29.80      115.64     96.11 o 
   6   4  13     2964.40     2848.95    174.19 o 
   7   4  13       38.84       97.39    128.78 o 
   8   4  13     5369.94     5217.76    251.44 o 
   9   4  13        6.53      -12.39    173.85 o 
 -16   5  13      308.97      162.75    153.25 o 
 -15   5  13      665.91      619.52    142.37 o 
 -14   5  13      246.28      227.65    131.07 o 
 -13   5  13      236.10      392.77    108.15 o 
 -12   5  13      448.50      351.21     83.56 o 
 -11   5  13        1.56       12.97     77.53 o 
 -10   5  13     2233.96     2163.78    116.96 o 
  -9   5  13      367.68      355.63     77.49 o 
  -8   5  13     1112.02     1061.69     80.58 o 
  -7   5  13     5020.07     4930.47    191.05 o 
  -6   5  13      869.20      747.86     56.36 o 
  -5   5  13     8915.42     9036.06    257.31 o 
  -4   5  13     1137.63     1013.72     79.01 o 
  -3   5  13     6396.19     6451.71    165.01 o 
  -2   5  13     6329.31     6610.43    212.37 o 
  -1   5  13     5054.90     5065.69    159.63 o 
   0   5  13     3681.84     3486.92    117.81 o 
   1   5  13      293.86      241.61     65.54 o 
   2   5  13     3533.57     3818.64    149.68 o 
   3   5  13     1048.98      968.76     97.34 o 
   4   5  13     1699.18     1661.62    121.98 o 
   5   5  13     1470.51     1364.26    116.47 o 
   6   5  13       85.99      241.89    123.44 o 
   7   5  13     1689.98     1650.23    169.06 o 
   8   5  13       31.13      150.17    155.55 o 
 -15   6  13      480.50      357.06    175.46 o 
 -14   6  13      104.51      158.68    180.78 o 
 -13   6  13      739.50      710.10    138.35 o 
 -12   6  13       26.37      -44.15     95.00 o 
 -11   6  13     3865.63     4742.90    180.06 o 
 -10   6  13        8.77     -135.62     81.09 o 
  -9   6  13     3157.14     3281.70    124.32 o 
  -8   6  13      111.86      138.61     68.34 o 
  -7   6  13      396.21      491.17     78.81 o 
  -6   6  13     1276.86     1227.87     78.95 o 
  -5   6  13      378.20      318.28     58.03 o 
  -4   6  13     4036.51     4246.84    179.79 o 
  -3   6  13     1455.40     1385.29     84.29 o 
  -2   6  13     3499.94     3626.49    121.13 o 
  -1   6  13     5003.94     4959.78    163.05 o 
   0   6  13     1069.28     1151.08     91.59 o 
   1   6  13     3938.16     3853.30    139.70 o 
   2   6  13       12.28      -15.17     77.80 o 
   3   6  13     5219.63     5488.67    185.43 o 
   4   6  13      346.01      198.52    103.55 o 
   5   6  13     3368.90     3174.21    169.10 o 
   6   6  13      629.67      591.39    137.12 o 
   7   6  13      296.07      170.22    153.77 o 
 -14   7  13      710.78      831.08    192.21 o 
 -13   7  13       42.26       54.63    159.78 o 
 -12   7  13     3548.77     3895.56    193.95 o 
 -11   7  13       32.20      230.19    119.42 o 
 -10   7  13     5539.60     5965.32    197.29 o 
  -9   7  13      111.78      -13.26    107.83 o 
  -8   7  13     2419.03     2218.08    129.97 o 
  -7   7  13       35.96      -43.32     96.65 o 
  -6   7  13      506.30      469.00     97.73 o 
  -5   7  13      131.48       56.12     63.65 o 
  -4   7  13      113.26       82.76     67.43 o 
  -3   7  13      424.47      401.31     72.46 o 
  -2   7  13     2432.45     2508.38    108.38 o 
  -1   7  13      119.58      106.61     73.50 o 
   0   7  13     4076.05     4011.94    143.78 o 
   1   7  13        7.09      -63.63     80.28 o 
   2   7  13     5733.49     6143.70    246.48 o 
   3   7  13      140.31      114.90     96.09 o 
   4   7  13     6250.64     6407.69    273.13 o 
   5   7  13       36.50       28.01    126.60 o 
   6   7  13     2658.94     2468.37    182.64 o 
   7   7  13       58.53       67.00    202.65 o 
 -13   8  13     1020.63      961.80    201.18 o 
 -12   8  13        8.43     -125.87    135.76 o 
 -11   8  13     2382.04     2533.47    175.78 o 
 -10   8  13       10.00       -3.30    112.32 o 
  -9   8  13     2726.24     2744.79    242.33 o 
  -8   8  13       21.52      -75.64    111.82 o 
  -7   8  13     1220.46     1262.79    127.07 o 
  -6   8  13      740.28      551.11    112.57 o 
  -5   8  13      170.98      194.74     85.85 o 
  -4   8  13      589.77      469.71     98.30 o 
  -3   8  13      680.99      620.40    100.06 o 
  -2   8  13      597.56      543.95     89.64 o 
  -1   8  13     3119.78     3380.51    193.53 o 
   0   8  13      233.49      144.29     88.29 o 
   1   8  13     3937.88     3986.31    189.65 o 
   2   8  13       75.60       42.96    135.65 o 
   3   8  13     4110.05     4200.58    192.78 o 
   4   8  13      340.57      392.47    126.74 o 
   5   8  13     2320.45     2324.74    190.84 o 
   6   8  13       96.36       36.32    174.58 o 
 -12   9  13      345.90      331.64    155.75 o 
 -11   9  13        4.82      -74.74    139.26 o 
 -10   9  13      914.81      763.78    150.90 o 
  -9   9  13      132.98      175.12    142.72 o 
  -8   9  13     1039.27      840.97    134.50 o 
  -7   9  13     1187.90     1189.83    140.88 o 
  -6   9  13      632.43      624.40    126.20 o 
  -5   9  13     2556.99     2440.04    156.86 o 
  -4   9  13       36.64      154.67    131.25 o 
  -3   9  13     1273.03     1277.61    145.40 o 
  -2   9  13     1026.11      965.34    134.69 o 
  -1   9  13     1673.08     1313.16    128.59 o 
   0   9  13     2412.18     2671.75    137.60 o 
   1   9  13       45.85       52.71    117.77 o 
   2   9  13     2530.16     2485.47    150.95 o 
   3   9  13      112.65       92.24    139.96 o 
   4   9  13     1263.95     1102.35    160.29 o 
 -10  10  13       76.91      116.28    166.00 o 
  -9  10  13      254.71      328.40    178.00 o 
  -8  10  13     1052.60     1081.39    167.20 o 
  -7  10  13      291.32      482.44    147.43 o 
  -6  10  13     2952.42     3191.25    207.94 o 
  -5  10  13       52.54       55.58    150.34 o 
  -4  10  13     2047.19     1844.39    170.15 o 
  -3  10  13        1.90      449.38    139.34 o 
  -2  10  13     1727.58     1757.71    165.30 o 
  -1  10  13      339.61      225.68    132.49 o 
   0  10  13     1181.74     1319.85    173.08 o 
   1  10  13      428.52       65.31    146.10 o 
   2  10  13       15.01      -77.14    148.81 o 
  -7  11  13     1496.99     1350.61    229.71 o 
  -6  11  13        2.21      -15.73    183.89 o 
  -5  11  13     2251.62     2301.25    216.61 o 
  -4  11  13       20.65      -89.21    173.23 o 
  -3  11  13     1271.55     1177.17    206.20 o 
  -2  11  13       67.44      -47.21    156.64 o 
  -1  11  13     1129.76     1121.34    194.48 o 
 -16   0  14      649.57      816.49    257.90 o 
 -14   0  14       18.45      120.11    149.39 o 
 -12   0  14       35.35      -85.81     79.66 o 
 -10   0  14     2507.69     2494.96    135.97 o 
  -8   0  14     2717.79     2913.19     99.91 o 
  -6   0  14     6722.89     7016.51    219.18 o 
  -4   0  14    18439.00    18344.56    598.93 o 
  -2   0  14    12799.57    12021.47    678.85 o 
   0   0  14       33.26       93.39     72.94 o 
   2   0  14      812.06      776.34    110.08 o 
   4   0  14     7039.68     7578.04    318.77 o 
   6   0  14     5785.22     5970.13    582.57 o 
   8   0  14     2291.04     2125.75    283.61 o 
 -17   1  14      858.75     1040.36    159.96 o 
 -16   1  14       38.85     -122.81    121.02 o 
 -15   1  14      573.88      460.94    122.07 o 
 -14   1  14      578.91      597.51    109.95 o 
 -13   1  14      118.67      140.79     78.51 o 
 -12   1  14     1960.02     2131.75     94.47 o 
 -11   1  14      514.86      428.19     70.41 o 
 -10   1  14     1014.98     1059.44     69.69 o 
  -9   1  14     7842.25     8010.97    142.86 o 
  -8   1  14      456.33      352.11     50.95 o 
  -7   1  14    12725.57    12268.07    163.47 o 
  -6   1  14      640.06      599.86     45.99 o 
  -5   1  14    12489.08    12520.35    318.01 o 
  -4   1  14     6680.00     6302.05    166.50 o 
  -3   1  14    14556.71    14131.70    471.71 o 
  -2   1  14      640.82      572.17     50.59 o 
  -1   1  14      771.51      805.64     64.02 o 
   0   1  14      855.21      785.54     48.69 o 
   1   1  14      462.05      358.03     61.98 o 
   2   1  14     2355.04     2139.55     88.17 o 
   3   1  14     1794.07     1811.98     99.30 o 
   4   1  14      925.23      955.00    114.42 o 
   5   1  14     5975.10     5806.78    204.94 o 
   6   1  14      753.51      682.62    127.76 o 
   7   1  14     4268.11     4346.84    207.84 o 
   8   1  14       32.27       83.07    134.90 o 
   9   1  14     2044.90     1720.71    226.07 o 
 -17   2  14       29.87       27.54    170.09 o 
 -16   2  14      233.10      315.31    142.69 o 
 -15   2  14      515.50      562.75    122.46 o 
 -14   2  14      336.53      390.69    102.98 o 
 -13   2  14     2816.00     3362.21    135.09 o 
 -12   2  14       16.83       -4.82     70.71 o 
 -11   2  14     2430.21     2794.97    113.27 o 
 -10   2  14      620.92      588.63     71.50 o 
  -9   2  14     4407.25     4382.53    111.22 o 
  -8   2  14     4912.24     4662.53    109.32 o 
  -7   2  14     2007.81     1847.91     77.77 o 
  -6   2  14     4788.21     4678.13     97.38 o 
  -5   2  14      843.80      808.07     49.04 o 
  -4   2  14     4244.46     4177.50    112.40 o 
  -3   2  14     2379.32     2355.00     75.77 o 
  -2   2  14     2837.22     3039.08     78.26 o 
  -1   2  14     5407.13     5482.97    118.02 o 
   0   2  14      731.03      707.22     76.83 o 
   1   2  14    10602.23    11655.24    264.49 o 
   2   2  14       90.95        9.23     69.07 o 
   3   2  14     5681.33     5328.61    207.36 o 
   4   2  14      852.08      859.39    112.62 o 
   5   2  14     2309.75     2408.27    160.00 o 
   6   2  14     2994.64     2728.14    164.86 o 
   7   2  14      268.58       14.25    144.97 o 
   8   2  14     2168.34     2060.68    202.54 o 
 -16   3  14      664.50      900.53    148.83 o 
 -15   3  14       69.24      222.12    138.46 o 
 -14   3  14     2833.89     3426.12    177.81 o 
 -13   3  14       93.03      -73.65    101.72 o 
 -12   3  14     3208.03     3830.33    141.46 o 
 -11   3  14      197.53       91.07     66.06 o 
 -10   3  14     2945.38     2940.44    105.94 o 
  -9   3  14      568.06      486.14     64.33 o 
  -8   3  14     3481.67     3415.05     92.80 o 
  -7   3  14      597.55      575.30     53.87 o 
  -6   3  14      269.39      270.70     49.90 o 
  -5   3  14     2373.69     2255.97     76.77 o 
  -4   3  14     1461.03     1356.37     69.77 o 
  -3   3  14       30.88      -10.40     43.53 o 
  -2   3  14     6310.73     7006.90    220.58 o 
  -1   3  14      790.58      707.93     70.30 o 
   0   3  14    13642.57    15215.66    279.98 o 
   1   3  14      663.96      681.99     71.53 o 
   2   3  14    10270.33    11359.96    239.94 o 
   3   3  14        5.24       91.05     70.38 o 
   4   3  14     1995.50     1978.51    137.64 o 
   5   3  14      176.92       56.61    112.25 o 
   6   3  14      351.49       52.13    145.47 o 
   7   3  14      594.30      470.72    151.90 o 
   8   3  14        1.96      -53.82    161.89 o 
 -16   4  14        8.46      182.89    164.21 o 
 -15   4  14     1662.53     1978.43    169.84 o 
 -14   4  14       62.01       66.05    127.51 o 
 -13   4  14     2892.56     3449.10    171.37 o 
 -12   4  14       74.27       13.94     94.74 o 
 -11   4  14     2917.76     3092.29    140.37 o 
 -10   4  14       48.76       70.79     72.66 o 
  -9   4  14     3053.46     2988.25    117.17 o 
  -8   4  14      384.67      401.74     76.82 o 
  -7   4  14     1718.08     1445.62     72.77 o 
  -6   4  14       17.34      -18.82     49.00 o 
  -5   4  14       23.09      166.64     55.13 o 
  -4   4  14       10.19      -25.84     56.23 o 
  -3   4  14     6444.06     6604.84    264.88 o 
  -2   4  14      235.37      132.76     56.68 o 
  -1   4  14    10250.07    11084.30    265.56 o 
   0   4  14       48.74       23.50     63.35 o 
   1   4  14    21244.18    22687.33    417.62 o 
   2   4  14      387.24      287.52     84.66 o 
   3   4  14     6635.09     6931.58    239.90 o 
   4   4  14       35.01       35.07     97.16 o 
   5   4  14     1124.00     1037.98    135.31 o 
   6   4  14      182.84      -40.03    127.37 o 
   7   4  14       70.73       24.44    145.75 o 
   8   4  14      226.86       12.83    166.51 o 
 -15   5  14      141.59      147.33    159.70 o 
 -14   5  14     1088.33     1447.56    186.71 o 
 -13   5  14      160.61      287.60    113.11 o 
 -12   5  14     2604.12     2841.86    162.20 o 
 -11   5  14      406.28      337.38     94.65 o 
 -10   5  14     2694.38     2987.00    131.80 o 
  -9   5  14     2814.94     2982.41    119.85 o 
  -8   5  14     1535.95     1657.87     99.40 o 
  -7   5  14     2967.82     2906.78    104.04 o 
  -6   5  14      159.37       21.62     59.52 o 
  -5   5  14     4197.67     4055.14    145.67 o 
  -4   5  14     1714.10     1650.91     83.87 o 
  -3   5  14     1349.89     1314.57     79.87 o 
  -2   5  14     3328.73     3379.25    116.11 o 
  -1   5  14      242.60      202.05     64.78 o 
   0   5  14     5736.36     6229.25    162.74 o 
   1   5  14        7.21       62.04     79.19 o 
   2   5  14     3853.15     4032.63    153.12 o 
   3   5  14      270.93      215.53     88.20 o 
   4   5  14     2267.16     2176.75    186.39 o 
   5   5  14     1520.86     1222.74    140.93 o 
   6   5  14      842.31      933.35    168.69 o 
   7   5  14     1885.13     1844.18    206.01 o 
 -15   6  14      132.20      362.04    197.21 o 
 -14   6  14       66.20     -311.15    164.92 o 
 -13   6  14      998.58      831.33    183.18 o 
 -12   6  14        9.57      -34.88    128.21 o 
 -11   6  14     1169.91     1244.63    127.24 o 
 -10   6  14      883.35      924.80    121.99 o 
  -9   6  14     1139.71     1054.82    106.02 o 
  -8   6  14     2477.33     2643.45    124.60 o 
  -7   6  14       11.41      115.01     73.95 o 
  -6   6  14     4707.80     5088.57    201.21 o 
  -5   6  14      652.87      554.76     80.44 o 
  -4   6  14     6172.79     6670.76    249.58 o 
  -3   6  14      578.84      455.79     79.29 o 
  -2   6  14     2726.54     2563.72    104.97 o 
  -1   6  14     2696.43     2634.33    118.88 o 
   0   6  14       16.65      -90.78     75.82 o 
   1   6  14     1889.54     1993.52    121.80 o 
   2   6  14      228.21      264.45     91.90 o 
   3   6  14     1601.04     1468.11    128.21 o 
   4   6  14     1844.33     1940.56    164.62 o 
   5   6  14     1264.30     1405.59    166.12 o 
   6   6  14     2785.84     2938.98    232.72 o 
   7   6  14       48.17      444.05    174.27 o 
 -14   7  14        2.10     -100.70    186.56 o 
 -13   7  14       10.65      -54.02    167.24 o 
 -12   7  14       51.99      114.69    145.34 o 
 -11   7  14      192.72      109.46    129.56 o 
 -10   7  14       93.03      401.46    126.34 o 
  -9   7  14     2298.93     2463.88    182.34 o 
  -8   7  14       57.04      -20.60     98.03 o 
  -7   7  14     3887.03     4126.63    188.09 o 
  -6   7  14       42.82      -15.97     79.59 o 
  -5   7  14     6977.66     7697.35    247.90 o 
  -4   7  14        8.79      -49.14     71.82 o 
  -3   7  14     8374.66     8890.79    327.34 o 
  -2   7  14       10.35      -12.48     78.96 o 
  -1   7  14     1610.34     1353.62     98.65 o 
   0   7  14        6.64        7.31     83.42 o 
   1   7  14        1.52      118.25     94.18 o 
   2   7  14       56.24       31.35    116.48 o 
   3   7  14      923.37     1093.67    137.27 o 
   4   7  14       55.23       80.29    127.40 o 
   5   7  14     3150.47     2892.63    188.89 o 
   6   7  14      109.25     -106.52    172.42 o 
 -13   8  14      258.52       73.50    205.03 o 
 -12   8  14       10.57      -34.18    148.79 o 
 -11   8  14      323.94      334.62    156.25 o 
 -10   8  14      773.89      901.80    141.46 o 
  -9   8  14      362.12      468.46    133.72 o 
  -8   8  14     2169.26     2176.64    158.29 o 
  -7   8  14       39.86       -0.20    110.28 o 
  -6   8  14     3982.82     4183.36    186.27 o 
  -5   8  14      536.07      375.99    104.56 o 
  -4   8  14     4871.49     4736.01    210.47 o 
  -3   8  14      316.94      148.51     96.06 o 
  -2   8  14     2443.58     2250.46    135.73 o 
  -1   8  14       91.31       -0.58     88.18 o 
   0   8  14       42.51       71.90     97.12 o 
   1   8  14      346.92      366.31    105.14 o 
   2   8  14      152.13       65.29    110.77 o 
   3   8  14      129.39      180.88    132.52 o 
   4   8  14     1858.09     1752.34    166.40 o 
   5   8  14      225.24       13.61    199.42 o 
 -11   9  14       96.94      159.62    163.25 o 
 -10   9  14      506.63      547.87    151.16 o 
  -9   9  14     1201.59     1131.98    170.36 o 
  -8   9  14      534.05      434.50    134.34 o 
  -7   9  14     2227.31     2167.92    228.28 o 
  -6   9  14        0.16      -70.14    137.55 o 
  -5   9  14     1837.23     1745.52    172.76 o 
  -4   9  14      366.51      237.99    140.26 o 
  -3   9  14      956.70      879.44    189.60 o 
  -2   9  14      528.20      345.07    127.45 o 
  -1   9  14      279.75      156.86    115.53 o 
   0   9  14     1131.97     1232.53    126.14 o 
   1   9  14       61.37      216.46    117.50 o 
   2   9  14     1553.82     1408.76    139.95 o 
   3   9  14       51.05     -180.69    153.00 o 
  -9  10  14      541.58      442.64    184.06 o 
  -8  10  14      233.93      344.91    176.80 o 
  -7  10  14      310.74       77.65    190.24 o 
  -6  10  14      253.63       21.74    166.94 o 
  -5  10  14      100.43      107.85    151.81 o 
  -4  10  14      299.95       14.41    162.15 o 
  -3  10  14     1090.11     1229.64    190.49 o 
  -2  10  14      113.10      -88.56    148.35 o 
  -1  10  14     2746.47     2804.88    201.51 o 
   0  10  14      145.18     -125.81    150.31 o 
   1  10  14     3575.95     3627.89    221.39 o 
 -15   0  15     1130.46     1226.81    192.74 o 
 -13   0  15     3507.35     4326.95    214.50 o 
 -11   0  15     7179.09     8530.14    239.05 o 
  -9   0  15     1639.20     1709.29    113.47 o 
  -7   0  15      641.40      482.14     80.68 o 
  -5   0  15     2744.69     2652.86    117.86 o 
  -3   0  15    22016.68    23196.96    445.23 o 
  -1   0  15    13332.92    14988.91    483.66 o 
   1   0  15     8878.16     8980.38    289.86 o 
   3   0  15     5903.20     6478.63    301.74 o 
   5   0  15     1297.63     1502.30    211.36 o 
   7   0  15       39.81      224.11    226.36 o 
 -16   1  15      953.16     1518.88    156.72 o 
 -15   1  15       12.03      -21.20    125.61 o 
 -14   1  15     1344.21     1562.51    127.35 o 
 -13   1  15      480.11      374.30    102.38 o 
 -12   1  15     3808.92     4666.16    130.23 o 
 -11   1  15      479.77      489.47     75.09 o 
 -10   1  15     2724.20     2842.63     95.12 o 
  -9   1  15      620.46      559.54     80.64 o 
  -8   1  15       16.14      -25.14     54.36 o 
  -7   1  15     2604.13     2448.04     75.02 o 
  -6   1  15      162.45      158.75     50.09 o 
  -5   1  15      853.99      802.16     56.81 o 
  -4   1  15     7723.39     7753.23    185.84 o 
  -3   1  15     2591.82     2561.28     83.86 o 
  -2   1  15    13820.44    14673.41    384.87 o 
  -1   1  15      502.66      632.96     66.22 o 
   0   1  15     8358.75     8210.10    305.15 o 
   1   1  15      312.80      267.40     68.63 o 
   2   1  15     6175.95     6108.73    205.88 o 
   3   1  15     1897.73     1741.59    124.71 o 
   4   1  15     2620.96     2428.33    159.69 o 
   5   1  15      848.98      582.07    176.34 o 
   6   1  15        0.68      -48.78    133.96 o 
   7   1  15      345.22      619.92    173.47 o 
   8   1  15      313.38       42.76    175.11 o 
 -16   2  15      332.21      554.20    157.14 o 
 -15   2  15      872.29      766.84    145.58 o 
 -14   2  15        0.32       -3.27    132.93 o 
 -13   2  15     1040.34     1481.78    109.97 o 
 -12   2  15      651.28      629.65     82.98 o 
 -11   2  15     1325.71     1394.50    113.83 o 
 -10   2  15     1125.38     1072.86     80.93 o 
  -9   2  15      186.91       56.80     55.47 o 
  -8   2  15     6218.71     5914.26    134.53 o 
  -7   2  15      402.23      344.55     56.58 o 
  -6   2  15     8164.68     7951.68    141.78 o 
  -5   2  15      110.85       93.91     57.92 o 
  -4   2  15     3222.24     2884.42    104.35 o 
  -3   2  15     2608.44     2590.60     95.71 o 
  -2   2  15     2479.07     2349.09     81.23 o 
  -1   2  15     5772.62     5916.15    233.73 o 
   0   2  15       54.52      110.21     68.42 o 
   1   2  15     4900.35     5194.63    180.12 o 
   2   2  15     4381.24     4266.32    162.30 o 
   3   2  15     2214.29     2120.30    128.16 o 
   4   2  15     4559.46     4636.06    183.26 o 
   5   2  15       13.29      100.09    135.75 o 
   6   2  15     3145.18     2997.23    279.47 o 
   7   2  15      215.02      175.70    152.89 o 
   8   2  15     1398.98     1214.27    195.54 o 
 -16   3  15      171.25      334.83    151.59 o 
 -15   3  15      369.63      419.94    149.31 o 
 -14   3  15      414.06      464.17    123.78 o 
 -13   3  15      106.65      106.48    104.69 o 
 -12   3  15      170.43      254.62     95.01 o 
 -11   3  15     1347.01     1580.26    103.80 o 
 -10   3  15      110.72      130.98     76.34 o 
  -9   3  15     3938.87     4169.53    142.42 o 
  -8   3  15        7.45      -13.37     60.98 o 
  -7   3  15    11977.77    11974.33    255.72 o 
  -6   3  15       78.58       77.84     59.57 o 
  -5   3  15     4777.36     4768.06    124.72 o 
  -4   3  15       11.97      -69.05     64.88 o 
  -3   3  15     1174.64     1217.93     78.97 o 
  -2   3  15      265.30      212.46     65.13 o 
  -1   3  15      554.60      534.94     91.82 o 
   0   3  15     1583.24     1604.67     91.36 o 
   1   3  15      557.35      512.03     73.41 o 
   2   3  15      949.86      856.17     91.69 o 
   3   3  15     1902.17     1621.82    124.80 o 
   4   3  15      139.91      250.30    118.43 o 
   5   3  15     2796.62     2769.29    176.88 o 
   6   3  15        0.27        1.14    138.21 o 
   7   3  15     4391.91     4119.10    255.29 o 
 -16   4  15      484.36      520.88    187.29 o 
 -15   4  15      102.28       66.65    162.07 o 
 -14   4  15       58.69      103.69    156.06 o 
 -13   4  15       52.47      119.40    128.94 o 
 -12   4  15      687.92      704.60    102.56 o 
 -11   4  15       42.13      137.82     91.87 o 
 -10   4  15     2661.93     2919.45    122.40 o 
  -9   4  15      170.74       85.35     77.47 o 
  -8   4  15     9662.17    10430.97    227.67 o 
  -7   4  15       26.54      -12.44     58.67 o 
  -6   4  15    13084.02    13259.45    392.26 o 
  -5   4  15       70.96       56.07     66.51 o 
  -4   4  15     3897.78     3980.14    124.17 o 
  -3   4  15      310.89      194.60     65.51 o 
  -2   4  15     1280.10     1398.92     80.06 o 
  -1   4  15      126.82      116.78     74.94 o 
   0   4  15      432.70      399.21     78.49 o 
   1   4  15      391.05      344.96     88.10 o 
   2   4  15     3098.63     2987.01    134.48 o 
   3   4  15      256.67      246.25     99.67 o 
   4   4  15     3875.94     3612.87    229.18 o 
   5   4  15        1.73       86.49    161.60 o 
   6   4  15     4932.19     4995.89    257.77 o 
   7   4  15       71.02       40.79    168.09 o 
 -15   5  15       88.61      117.94    142.20 o 
 -14   5  15      452.62      415.98    139.75 o 
 -13   5  15      206.29      192.43    125.06 o 
 -12   5  15      672.30      595.77    110.25 o 
 -11   5  15     1213.85     1374.93    122.06 o 
 -10   5  15      327.91      215.94     92.11 o 
  -9   5  15     2523.46     2570.52    112.67 o 
  -8   5  15       87.55      120.48     81.25 o 
  -7   5  15     5562.87     5960.86    265.39 o 
  -6   5  15       20.71       51.47     80.58 o 
  -5   5  15     5343.93     5621.23    154.70 o 
  -4   5  15      696.89      757.34     76.61 o 
  -3   5  15     3118.02     3142.77    114.78 o 
  -2   5  15     2932.90     2934.72    121.15 o 
  -1   5  15      365.52      286.09     77.00 o 
   0   5  15     3506.44     3444.36    157.78 o 
   1   5  15      534.72      493.42     98.67 o 
   2   5  15     1641.76     1650.88    122.26 o 
   3   5  15     2815.37     2673.08    229.09 o 
   4   5  15      206.85      217.85    128.78 o 
   5   5  15     2829.88     2876.07    220.27 o 
   6   5  15       83.27     -209.11    156.18 o 
 -14   6  15       18.76       21.47    228.79 o 
 -13   6  15     1219.00     1041.72    216.76 o 
 -12   6  15      241.20      240.92    136.10 o 
 -11   6  15     2210.28     2325.26    151.69 o 
 -10   6  15      537.45      554.58    112.72 o 
  -9   6  15      602.69      514.03    124.97 o 
  -8   6  15      575.17      667.25     99.22 o 
  -7   6  15       16.99      -39.20     85.43 o 
  -6   6  15     1432.15     1297.99    100.07 o 
  -5   6  15     1018.66      954.86     97.48 o 
  -4   6  15     2179.76     1997.64    107.69 o 
  -3   6  15     4332.03     4718.35    205.84 o 
  -2   6  15      662.84      700.61     88.41 o 
  -1   6  15     6268.55     6194.82    245.65 o 
   0   6  15        0.36       64.99     94.45 o 
   1   6  15     3153.81     3079.91    145.82 o 
   2   6  15      947.82      652.79    111.05 o 
   3   6  15     2328.07     2431.53    167.62 o 
   4   6  15     1264.45     1160.13    179.20 o 
   5   6  15      142.52      142.89    152.25 o 
   6   6  15      528.98      270.86    182.28 o 
 -13   7  15       20.96     -229.94    174.47 o 
 -12   7  15     2267.14     2797.73    199.33 o 
 -11   7  15        0.89       -8.42    122.08 o 
 -10   7  15     2074.76     2285.69    227.86 o 
  -9   7  15       35.51      -24.10    132.62 o 
  -8   7  15       44.11       34.33    105.41 o 
  -7   7  15       36.89      -38.80    102.77 o 
  -6   7  15      637.02      610.15    103.98 o 
  -5   7  15      106.58      159.67     98.88 o 
  -4   7  15     3871.28     4002.63    186.62 o 
  -3   7  15       82.59        3.51     81.82 o 
  -2   7  15     5156.16     5305.42    241.99 o 
  -1   7  15       19.44      155.98     89.17 o 
   0   7  15     3445.70     3396.56    146.17 o 
   1   7  15        1.96      -47.90    102.97 o 
   2   7  15     2824.21     2647.07    192.95 o 
   3   7  15        1.36      -72.95    134.32 o 
   4   7  15     1755.03     1789.18    203.55 o 
   5   7  15       63.38      137.82    159.45 o 
 -12   8  15      140.17      257.67    158.78 o 
 -11   8  15     1478.15     1557.10    171.95 o 
 -10   8  15       40.06      151.43    131.18 o 
  -9   8  15      589.10      507.74    133.05 o 
  -8   8  15       67.09      173.27    124.59 o 
  -7   8  15        0.22       21.32    126.07 o 
  -6   8  15      387.12      234.74    156.30 o 
  -5   8  15      339.62      321.34    124.94 o 
  -4   8  15      416.70      214.91    140.98 o 
  -3   8  15     3436.69     3651.67    167.90 o 
  -2   8  15      228.66      213.15    117.36 o 
  -1   8  15     3061.02     3249.78    160.74 o 
   0   8  15        2.89      187.19    105.81 o 
   1   8  15     2673.57     2414.37    147.48 o 
   2   8  15      442.95      312.20    129.93 o 
   3   8  15     1130.68      567.69    154.83 o 
 -10   9  15      197.22     -126.16    184.99 o 
  -9   9  15      388.01      496.55    154.12 o 
  -8   9  15       15.53      -83.27    133.70 o 
  -7   9  15     1626.65     1610.41    183.65 o 
  -6   9  15        5.80      -38.04    148.14 o 
  -5   9  15     1058.17      964.24    200.31 o 
  -4   9  15      563.96      536.98    152.88 o 
  -3   9  15      563.88      521.38    157.62 o 
  -2   9  15     2280.91     2047.58    171.97 o 
  -1   9  15       27.38     -180.32    118.49 o 
   0   9  15     2497.59     2709.85    172.48 o 
   1   9  15      300.09      307.14    127.30 o 
   2   9  15     1905.27     1718.07    209.28 o 
  -8  10  15     2102.62     2288.56    224.06 o 
  -7  10  15       13.78      207.82    175.28 o 
  -6  10  15     1854.85     1788.98    211.53 o 
  -5  10  15       47.21     -275.20    180.07 o 
  -4  10  15      458.26      212.05    158.06 o 
  -3  10  15      258.88      167.07    165.35 o 
  -2  10  15      133.24       52.69    161.20 o 
  -1  10  15      482.97      141.80    152.98 o 
 -16   0  16        4.07      -46.34    220.64 o 
 -14   0  16      375.18      524.76    158.68 o 
 -12   0  16     3353.58     3987.97    181.47 o 
 -10   0  16     5889.39     6432.42    206.66 o 
  -8   0  16     5329.40     5081.92    177.51 o 
  -6   0  16     8239.12     8437.85    231.24 o 
  -4   0  16     4464.71     4665.97    211.05 o 
  -2   0  16      570.91      361.95    140.46 o 
   0   0  16      722.97      739.16    163.91 o 
   2   0  16     6736.27     6888.14    270.53 o 
   4   0  16     9117.95     9774.69    430.89 o 
   6   0  16     4142.05     3674.78    322.05 o 
 -16   1  16      150.38      350.19    149.90 o 
 -15   1  16        6.44      -38.17    128.35 o 
 -14   1  16      513.50      490.30    134.20 o 
 -13   1  16      308.52      133.42    103.91 o 
 -12   1  16      614.74      689.37     81.12 o 
 -11   1  16     3168.56     3817.83    123.45 o 
 -10   1  16      633.21      533.45     73.67 o 
  -9   1  16     6847.21     7318.30    147.50 o 
  -8   1  16        4.54      -25.88     56.11 o 
  -7   1  16     6183.89     6391.04    135.92 o 
  -6   1  16     1469.49     1346.89     84.00 o 
  -5   1  16     7470.38     7375.84    236.30 o 
  -4   1  16     3215.86     2937.10    140.49 o 
  -3   1  16     1559.05     1592.02     82.64 o 
  -2   1  16     1540.75     1632.89     79.90 o 
  -1   1  16      438.36      326.44     70.15 o 
   0   1  16     1248.44     1159.70     92.62 o 
   1   1  16     2269.10     2374.53    123.56 o 
   2   1  16       33.86       21.42     84.13 o 
   3   1  16     6458.21     6636.96    306.43 o 
   4   1  16      223.22      263.05    121.98 o 
   5   1  16     5550.42     5441.55    261.37 o 
   6   1  16       36.75     -110.88    152.66 o 
   7   1  16     1820.37     1609.02    217.88 o 
 -16   2  16        4.11     -310.72    169.67 o 
 -15   2  16      917.66      916.96    145.48 o 
 -14   2  16        8.36     -179.16    134.10 o 
 -13   2  16      895.34      835.63    120.14 o 
 -12   2  16      196.37      198.27     88.78 o 
 -11   2  16     1172.40     1372.07    106.51 o 
 -10   2  16     2472.83     2671.45    118.82 o 
  -9   2  16      331.75      131.87     83.63 o 
  -8   2  16     3876.64     3755.29    115.73 o 
  -7   2  16      625.28      458.28     66.93 o 
  -6   2  16     1401.60     1280.16     72.36 o 
  -5   2  16     3801.17     3715.93    121.36 o 
  -4   2  16     1309.01     1283.97     84.95 o 
  -3   2  16     6248.51     6296.08    190.28 o 
  -2   2  16      732.33      606.24     74.41 o 
  -1   2  16     6428.24     6778.84    184.94 o 
   0   2  16     1360.02     1343.68     85.42 o 
   1   2  16     2800.11     2720.33    122.10 o 
   2   2  16      643.00      486.33     89.36 o 
   3   2  16      425.03      541.79    128.16 o 
   4   2  16     1778.07     1758.04    164.74 o 
   5   2  16        1.62     -115.80    142.92 o 
   6   2  16     1776.42     1671.94    208.33 o 
   7   2  16      151.47     -108.22    179.67 o 
 -16   3  16      974.93     1167.50    184.70 o 
 -15   3  16       16.29       92.85    174.39 o 
 -14   3  16     2385.22     3081.50    173.65 o 
 -13   3  16        4.50      -44.01    112.38 o 
 -12   3  16      911.52      895.25    120.57 o 
 -11   3  16      247.50      398.52     94.05 o 
 -10   3  16      120.41      150.22     84.12 o 
  -9   3  16      873.30      931.86     95.39 o 
  -8   3  16      194.38      212.95     79.08 o 
  -7   3  16     1338.86     1422.97     82.78 o 
  -6   3  16     3349.41     3307.54    117.29 o 
  -5   3  16       34.18      -41.75     71.43 o 
  -4   3  16     4931.55     5179.60    180.58 o 
  -3   3  16        2.83      -51.23     66.18 o 
  -2   3  16     7979.62     8519.97    261.70 o 
  -1   3  16      527.75      484.33     82.08 o 
   0   3  16    10219.91    11740.17    351.55 o 
   1   3  16      156.34      199.57     84.01 o 
   2   3  16     3062.71     2763.64    210.55 o 
   3   3  16       39.71      166.02    116.35 o 
   4   3  16       16.89      -65.63    124.39 o 
   5   3  16      330.09      379.06    159.39 o 
   6   3  16      279.89       89.88    164.02 o 
 -15   4  16     2123.61     2902.87    201.61 o 
 -14   4  16       21.55     -183.87    125.26 o 
 -13   4  16     2215.12     2851.87    183.37 o 
 -12   4  16        1.45      102.62    111.97 o 
 -11   4  16      312.97      267.51     95.91 o 
 -10   4  16      100.03      138.19     86.59 o 
  -9   4  16      148.68       75.44     86.33 o 
  -8   4  16      384.34      330.45     83.99 o 
  -7   4  16      233.65      248.77     84.94 o 
  -6   4  16       44.49       85.79     73.18 o 
  -5   4  16     5482.24     5426.37    137.71 o 
  -4   4  16       19.81        9.65     65.69 o 
  -3   4  16     4247.61     4326.72    176.33 o 
  -2   4  16      361.35      443.19     80.23 o 
  -1   4  16    11650.00    12298.44    393.46 o 
   0   4  16      158.20      136.43     77.28 o 
   1   4  16     8450.50     8458.00    229.39 o 
   2   4  16       66.67      -67.34    106.99 o 
   3   4  16      829.82      608.18    138.19 o 
   4   4  16        8.84     -119.60    131.19 o 
   5   4  16        1.71       51.84    147.84 o 
   6   4  16       80.91     -127.34    162.11 o 
 -14   5  16      901.17     1014.57    177.39 o 
 -13   5  16        6.62      -28.73    155.57 o 
 -12   5  16      938.46     1154.75    146.60 o 
 -11   5  16      849.11     1080.31    134.90 o 
 -10   5  16      843.45      700.50    113.83 o 
  -9   5  16     2616.04     2791.44    140.96 o 
  -8   5  16       36.48      -48.29     82.98 o 
  -7   5  16     3011.70     2908.37    129.80 o 
  -6   5  16     2320.58     2654.77    134.88 o 
  -5   5  16      862.04      742.75     88.92 o 
  -4   5  16     6060.90     6184.40    201.40 o 
  -3   5  16       78.06       72.68     76.99 o 
  -2   5  16     4562.02     5046.79    184.11 o 
  -1   5  16     1014.12      840.17     91.94 o 
   0   5  16     4406.52     4087.01    214.42 o 
   1   5  16      504.86      534.21    105.39 o 
   2   5  16     1366.55     1413.42    133.98 o 
   3   5  16      500.66      605.18    136.12 o 
   4   5  16      151.98      194.94    139.13 o 
   5   5  16     1627.72     1194.04    196.27 o 
 -14   6  16      121.19      305.14    249.43 o 
 -13   6  16      423.78      431.33    174.03 o 
 -12   6  16      633.57      887.29    147.16 o 
 -11   6  16      657.77      759.47    133.34 o 
 -10   6  16     2992.29     3195.37    186.15 o 
  -9   6  16      162.78       90.85     99.21 o 
  -8   6  16     2255.24     2057.21    135.21 o 
  -7   6  16      378.82      405.98    105.71 o 
  -6   6  16     1552.10     1464.32    114.75 o 
  -5   6  16     1164.70     1225.67    119.07 o 
  -4   6  16     2950.21     2981.22    132.98 o 
  -3   6  16     1937.74     2110.36    118.76 o 
  -2   6  16       37.10      -86.33     85.13 o 
  -1   6  16     1051.84     1025.45    114.92 o 
   0   6  16      766.71      590.79    111.27 o 
   1   6  16      396.01      412.03    106.97 o 
   2   6  16     2057.84     1866.70    150.17 o 
   3   6  16      392.16      338.25    182.34 o 
   4   6  16     3287.52     3295.03    247.25 o 
 -13   7  16      314.48      326.90    171.74 o 
 -12   7  16       18.56     -230.61    147.67 o 
 -11   7  16     1926.35     1923.11    195.82 o 
 -10   7  16       11.60      -34.86    130.55 o 
  -9   7  16     2634.71     2591.11    173.15 o 
  -8   7  16        4.92      -72.92    120.66 o 
  -7   7  16     1679.62     1833.88    163.51 o 
  -6   7  16        5.26       36.90    116.71 o 
  -5   7  16     2789.13     2916.29    178.53 o 
  -4   7  16       11.43      -44.40     99.80 o 
  -3   7  16     1351.72     1331.87    115.07 o 
  -2   7  16      151.00      234.76    114.36 o 
  -1   7  16      237.39      203.75    106.65 o 
   0   7  16       67.81       51.60    108.93 o 
   1   7  16     1313.80     1449.82    136.69 o 
   2   7  16        2.76      -25.67    145.40 o 
   3   7  16     3840.19     4011.32    226.87 o 
 -11   8  16      127.78       59.21    150.56 o 
 -10   8  16     1369.59     1361.24    192.19 o 
  -9   8  16      178.67       50.12    146.64 o 
  -8   8  16     2066.16     2129.45    183.47 o 
  -7   8  16       65.86      104.01    141.45 o 
  -6   8  16     2031.35     1899.51    181.41 o 
  -5   8  16      779.69      840.07    145.45 o 
  -4   8  16      864.58      590.69    147.56 o 
  -3   8  16      202.64      125.98    140.21 o 
  -2   8  16        9.62      -11.61    118.16 o 
  -1   8  16      163.01      139.91    126.22 o 
   0   8  16      640.67      517.67    129.95 o 
   1   8  16       58.51     -254.20    127.10 o 
   2   8  16     1896.05     1594.42    168.92 o 
  -9   9  16     1385.16     1024.01    201.05 o 
  -8   9  16        4.34       30.69    171.09 o 
  -7   9  16     1787.78     1662.63    197.56 o 
  -6   9  16      638.08      222.10    180.58 o 
  -5   9  16      972.80      822.04    188.52 o 
  -4   9  16     1381.40     1457.87    191.45 o 
  -3   9  16       12.00      148.26    161.53 o 
  -2   9  16      827.13      760.94    158.98 o 
  -1   9  16       67.37       14.61    167.61 o 
   0   9  16     1284.29     1242.25    171.72 o 
 -15   0  17      790.98      765.91    228.73 o 
 -13   0  17     1482.38     1777.60    177.70 o 
 -11   0  17     2100.27     2129.55    165.42 o 
  -9   0  17       43.99       94.31     96.62 o 
  -7   0  17     1862.12     1577.11    121.31 o 
  -5   0  17     6655.58     6647.95    321.12 o 
  -3   0  17    12380.61    12471.31    662.58 o 
  -1   0  17     6927.72     6876.67    432.08 o 
   1   0  17     1020.27     1034.10    165.62 o 
   3   0  17      352.45      275.34    167.81 o 
   5   0  17      404.71       35.66    196.18 o 
 -16   1  17      812.07     1389.06    192.38 o 
 -15   1  17       22.45      164.48    146.57 o 
 -14   1  17     1048.04     1220.26    153.27 o 
 -13   1  17      781.52      806.78    121.80 o 
 -12   1  17     1273.67     1503.03    114.69 o 
 -11   1  17      936.00     1033.87    100.19 o 
 -10   1  17       30.12       70.83     76.22 o 
  -9   1  17      410.08      306.65     70.94 o 
  -8   1  17     1372.95     1275.35     84.86 o 
  -7   1  17      135.86        3.80     61.34 o 
  -6   1  17     4663.50     4784.44    132.38 o 
  -5   1  17       72.43       56.85     66.90 o 
  -4   1  17     7996.77     8387.94    210.32 o 
  -3   1  17       18.28      -61.32     66.85 o 
  -2   1  17     7531.39     7392.95    182.55 o 
  -1   1  17       97.92      159.68     86.57 o 
   0   1  17     2726.44     2623.03    128.69 o 
   1   1  17     1001.99      942.76    103.67 o 
   2   1  17      913.96      977.18    123.74 o 
   3   1  17     1807.06     1834.08    178.71 o 
   4   1  17       37.90      -61.73    157.15 o 
   5   1  17      684.36      810.63    184.97 o 
   6   1  17      723.36      672.49    180.91 o 
 -15   2  17      390.30      405.95    150.03 o 
 -14   2  17      638.33      851.53    145.12 o 
 -13   2  17      486.21      511.38    122.55 o 
 -12   2  17     1580.05     1783.25    125.88 o 
 -11   2  17       25.98       59.85     85.09 o 
 -10   2  17     1692.33     1952.98    113.88 o 
  -9   2  17      619.35      422.94     92.94 o 
  -8   2  17     4137.01     4008.69    130.76 o 
  -7   2  17      408.57      438.21     82.06 o 
  -6   2  17     3623.20     3548.42    124.20 o 
  -5   2  17     2826.66     2760.72    113.58 o 
  -4   2  17      460.02      385.88     74.01 o 
  -3   2  17     3678.60     3695.09    139.43 o 
  -2   2  17       29.70       84.60     76.84 o 
  -1   2  17     2915.67     2880.29    123.69 o 
   0   2  17     2376.38     2433.02    136.32 o 
   1   2  17     2245.73     2067.29    128.14 o 
   2   2  17     6804.21     7468.43    322.49 o 
   3   2  17        6.19      -95.53    133.60 o 
   4   2  17     3837.28     3311.48    244.30 o 
   5   2  17      749.84      525.32    160.77 o 
   6   2  17     1986.91     2010.20    201.08 o 
 -15   3  17      203.22      237.42    160.68 o 
 -14   3  17      251.55      311.68    135.25 o 
 -13   3  17     1267.70     1582.51    141.82 o 
 -12   3  17      119.44       44.01    106.90 o 
 -11   3  17     1941.55     2225.16    124.22 o 
 -10   3  17        4.07       19.24     87.22 o 
  -9   3  17     6112.53     7138.90    187.99 o 
  -8   3  17      167.40      171.77     88.88 o 
  -7   3  17     4601.21     4827.55    161.36 o 
  -6   3  17      159.25      161.00     81.36 o 
  -5   3  17      224.92      261.67     74.23 o 
  -4   3  17     1629.42     1729.77    108.65 o 
  -3   3  17      743.05      667.92     86.89 o 
  -2   3  17      689.68      588.08     88.40 o 
  -1   3  17     2321.89     2404.89    126.90 o 
   0   3  17      677.67      603.85    106.07 o 
   1   3  17     4149.16     3818.76    243.07 o 
   2   3  17      471.48      286.23    115.58 o 
   3   3  17     2071.51     2224.08    175.03 o 
   4   3  17        0.44      -79.15    151.47 o 
   5   3  17     2100.34     2169.33    200.04 o 
 -15   4  17       36.86       37.66    163.57 o 
 -14   4  17      508.31      267.60    197.74 o 
 -13   4  17       91.84      122.53    122.82 o 
 -12   4  17     1300.93     1715.52    150.31 o 
 -11   4  17        4.40       79.67    105.30 o 
 -10   4  17     4072.03     4636.50    189.55 o 
  -9   4  17      186.17      148.29     90.51 o 
  -8   4  17     8877.51     9430.09    220.91 o 
  -7   4  17       15.99       23.74     89.00 o 
  -6   4  17     2070.34     1943.45    121.55 o 
  -5   4  17      115.61       88.21     81.71 o 
  -4   4  17      832.66      677.55     87.17 o 
  -3   4  17       70.60      194.30     80.07 o 
  -2   4  17      591.12      676.34     99.16 o 
  -1   4  17      244.21      195.14     88.72 o 
   0   4  17     4475.68     4502.75    186.03 o 
   1   4  17      171.78      179.24    106.22 o 
   2   4  17     4171.79     4035.70    203.40 o 
   3   4  17        0.10     -270.34    156.84 o 
   4   4  17     3859.85     3638.34    227.68 o 
   5   4  17       51.43      179.46    160.60 o 
 -14   5  17      341.10      181.79    167.60 o 
 -13   5  17      941.64     1308.14    196.32 o 
 -12   5  17      215.14      109.28    139.61 o 
 -11   5  17     1475.10     1508.77    139.81 o 
 -10   5  17      181.26      202.36    108.33 o 
  -9   5  17     2662.51     2897.80    167.88 o 
  -8   5  17      404.63      352.41     97.72 o 
  -7   5  17     2071.18     1992.17    127.98 o 
  -6   5  17      493.92      474.25    104.23 o 
  -5   5  17      452.27      303.84    102.65 o 
  -4   5  17     2306.82     2384.21    125.21 o 
  -3   5  17      212.57      113.59     81.98 o 
  -2   5  17     1962.16     1667.60    118.07 o 
  -1   5  17      374.04      295.37     92.01 o 
   0   5  17     1123.80     1002.20    121.04 o 
   1   5  17     3087.53     2933.22    180.84 o 
   2   5  17      511.24      446.20    150.04 o 
   3   5  17     2685.97     2595.58    201.57 o 
   4   5  17      107.11      180.20    177.75 o 
 -13   6  17      663.28      779.01    196.72 o 
 -12   6  17      803.09      708.36    171.78 o 
 -11   6  17      167.66      -72.15    137.16 o 
 -10   6  17      445.56      379.02    153.18 o 
  -9   6  17      122.72      222.43    128.14 o 
  -8   6  17      315.53      350.82    126.84 o 
  -7   6  17      676.86      795.44    122.99 o 
  -6   6  17      477.98      291.50    111.19 o 
  -5   6  17     3163.29     3305.77    155.05 o 
  -4   6  17        4.30      100.88    102.09 o 
  -3   6  17     4595.16     5065.84    240.30 o 
  -2   6  17       61.79      -98.66     92.65 o 
  -1   6  17     1818.70     1700.80    130.01 o 
   0   6  17      391.11      290.57    119.29 o 
   1   6  17      803.37      518.71    198.16 o 
   2   6  17     1958.64     1774.54    189.16 o 
   3   6  17       50.62       94.52    173.82 o 
 -12   7  17      826.98     1219.78    285.85 o 
 -11   7  17       91.66      187.85    160.46 o 
 -10   7  17       27.76       32.95    136.19 o 
  -9   7  17       16.60     -277.82    138.91 o 
  -8   7  17      568.24      338.41    160.83 o 
  -7   7  17      103.17       -9.46    141.47 o 
  -6   7  17     2698.35     3036.57    209.09 o 
  -5   7  17       48.95       11.16    123.56 o 
  -4   7  17     6642.77     7290.12    330.68 o 
  -3   7  17        1.14      -57.51    117.57 o 
  -2   7  17     4288.54     4867.82    209.15 o 
  -1   7  17       16.74       32.75    112.35 o 
   0   7  17     1237.73      790.09    141.69 o 
   1   7  17        2.32       12.22    136.22 o 
   2   7  17      469.37      205.29    171.71 o 
 -10   8  17       99.86      269.30    182.44 o 
  -9   8  17      251.34     -107.00    181.51 o 
  -8   8  17       72.08      209.84    163.07 o 
  -7   8  17      596.20      635.00    159.76 o 
  -6   8  17        5.14     -230.43    166.99 o 
  -5   8  17     2053.94     2250.53    206.22 o 
  -4   8  17       21.79       36.80    157.04 o 
  -3   8  17     3361.89     3241.97    217.66 o 
  -2   8  17       59.87       31.39    143.14 o 
  -1   8  17     1750.97     1878.16    183.04 o 
   0   8  17       60.37       86.62    159.87 o 
  -7   9  17      585.63      505.22    190.67 o 
  -6   9  17      626.61      684.40    185.76 o 
  -5   9  17       78.53      124.15    196.17 o 
  -4   9  17      994.47      924.37    192.05 o 
  -3   9  17       13.84       74.76    165.26 o 
  -2   9  17     1622.34     1445.80    208.16 o 
 -14   0  18     1017.93     1423.82    204.46 o 
 -12   0  18     4232.03     5241.33    290.80 o 
 -10   0  18     4112.76     4255.78    204.45 o 
  -8   0  18      950.21      923.08    120.23 o 
  -6   0  18      435.10      283.45    112.37 o 
  -4   0  18       51.41      137.52    105.50 o 
  -2   0  18     3213.10     3168.37    339.96 o 
   0   0  18     3305.78     3021.44    225.49 o 
   2   0  18     6511.16     6948.04    387.89 o 
   4   0  18     5231.82     5148.71    608.87 o 
 -15   1  18      345.15      451.96    186.94 o 
 -14   1  18       22.09      123.52    128.14 o 
 -13   1  18     1472.45     2205.95    162.97 o 
 -12   1  18       57.44      223.86    110.01 o 
 -11   1  18     3833.09     4834.83    169.02 o 
 -10   1  18      201.76      224.30     83.47 o 
  -9   1  18     2432.40     2361.95    118.06 o 
  -8   1  18      410.32      359.56     78.57 o 
  -7   1  18      919.15      932.74     95.14 o 
  -6   1  18     2620.85     2417.78    115.09 o 
  -5   1  18      456.55      288.02     80.89 o 
  -4   1  18     1356.34     1198.85     97.61 o 
  -3   1  18     1098.36      984.09    106.60 o 
  -2   1  18     1446.63     1522.63    134.62 o 
  -1   1  18     3060.40     2995.32    200.25 o 
   0   1  18      164.01      143.08    103.17 o 
   1   1  18     4366.08     4726.97    251.61 o 
   2   1  18       41.86       44.63    142.47 o 
   3   1  18     5381.58     5689.45    258.84 o 
   4   1  18       15.19     -113.04    175.87 o 
   5   1  18     2636.30     2061.62    290.62 o 
 -15   2  18      362.74      353.29    160.50 o 
 -14   2  18      278.76      166.42    149.58 o 
 -13   2  18       76.34       79.57    130.93 o 
 -12   2  18      699.01      563.55    115.41 o 
 -11   2  18       18.28      -97.10     98.40 o 
 -10   2  18     2434.03     2630.80    124.93 o 
  -9   2  18      205.07       92.38     86.19 o 
  -8   2  18     1970.77     2008.27    121.60 o 
  -7   2  18     3828.06     3920.17    146.69 o 
  -6   2  18     1029.02     1013.99     90.85 o 
  -5   2  18     4837.66     4693.03    148.66 o 
  -4   2  18       17.14       21.75     74.26 o 
  -3   2  18     3624.90     3510.73    158.06 o 
  -2   2  18     2286.60     2306.69    126.96 o 
  -1   2  18     2928.61     2769.52    159.53 o 
   0   2  18     3166.20     3162.42    201.30 o 
   1   2  18       82.00      266.89    128.57 o 
   2   2  18     1441.30     1700.62    190.96 o 
   3   2  18      493.96      338.34    162.63 o 
   4   2  18      838.39      483.63    163.19 o 
 -14   3  18      890.52     1148.95    164.20 o 
 -13   3  18       39.26       26.45    130.10 o 
 -12   3  18        5.53        5.32    105.02 o 
 -11   3  18       93.06      -21.43     97.29 o 
 -10   3  18      505.09      316.70     99.11 o 
  -9   3  18      783.59      551.90    102.85 o 
  -8   3  18     2242.09     2427.35    132.27 o 
  -7   3  18      440.12      319.66     95.36 o 
  -6   3  18     5861.31     6284.88    174.48 o 
  -5   3  18       32.30      189.99     84.93 o 
  -4   3  18     3652.67     3699.96    133.88 o 
  -3   3  18      106.22      192.05     87.94 o 
  -2   3  18     3715.48     3798.17    153.05 o 
  -1   3  18      524.22      345.88    100.77 o 
   0   3  18     2492.21     2483.19    161.16 o 
   1   3  18      309.06      180.69    124.26 o 
   2   3  18       34.98      -24.42    146.35 o 
   3   3  18      216.11       41.98    143.35 o 
   4   3  18      594.24      708.86    182.84 o 
 -14   4  18       27.72      292.70    164.32 o 
 -13   4  18      346.37      227.47    145.11 o 
 -12   4  18       23.12       10.45    124.32 o 
 -11   4  18       29.69       53.61    123.80 o 
 -10   4  18      181.39      223.10    118.08 o 
  -9   4  18      920.28     1045.25    113.23 o 
  -8   4  18       70.79       -5.27     97.91 o 
  -7   4  18     3996.53     4159.68    168.01 o 
  -6   4  18        0.61       71.16     99.22 o 
  -5   4  18     5726.55     6021.39    219.75 o 
  -4   4  18        1.24       42.61     94.89 o 
  -3   4  18     4131.10     4206.09    145.76 o 
  -2   4  18      917.67      910.77    103.24 o 
  -1   4  18     3729.47     3937.92    270.01 o 
   0   4  18      343.86      231.59    125.47 o 
   1   4  18      674.18      542.67    131.75 o 
   2   4  18        5.11       74.02    164.94 o 
   3   4  18      364.38      463.52    163.18 o 
 -13   5  18      104.89      -54.84    172.94 o 
 -12   5  18       19.53      116.88    143.54 o 
 -11   5  18      425.86      444.64    138.07 o 
 -10   5  18       67.72       -8.77    113.49 o 
  -9   5  18     1378.62     1206.03    136.01 o 
  -8   5  18      747.77      913.49    128.37 o 
  -7   5  18      559.47      506.40    109.52 o 
  -6   5  18     2835.84     2782.65    147.22 o 
  -5   5  18      412.05      358.60    105.51 o 
  -4   5  18     2948.80     3059.80    148.89 o 
  -3   5  18      376.40      382.72    104.35 o 
  -2   5  18     2768.23     2687.31    152.51 o 
  -1   5  18     1927.01     2021.94    136.06 o 
   0   5  18      670.09      392.24    125.37 o 
   1   5  18      738.27      628.69    150.15 o 
   2   5  18        4.18      -22.92    160.64 o 
   3   5  18      839.81      980.93    229.48 o 
 -12   6  18     1163.16     1202.12    183.94 o 
 -11   6  18       48.04       55.78    154.27 o 
 -10   6  18     2122.42     2128.39    177.68 o 
  -9   6  18       42.00      -39.96    130.52 o 
  -8   6  18      622.41      657.08    136.21 o 
  -7   6  18     1210.90     1182.06    134.69 o 
  -6   6  18      663.04      455.14    124.59 o 
  -5   6  18     1353.61     1428.64    161.20 o 
  -4   6  18      131.02      221.21    111.54 o 
  -3   6  18     2370.40     2427.18    148.46 o 
  -2   6  18      884.53      835.41    119.43 o 
  -1   6  18      434.77      393.08    127.11 o 
   0   6  18     1814.80     1714.78    153.00 o 
   1   6  18       46.55     -115.85    152.29 o 
   2   6  18     2251.32     2322.17    212.78 o 
 -11   7  18     2540.66     3183.45    227.32 o 
 -10   7  18        1.70       67.08    162.27 o 
  -9   7  18     1068.85     1001.34    177.35 o 
  -8   7  18      109.73     -295.09    154.42 o 
  -7   7  18      300.53       57.13    149.49 o 
  -6   7  18       10.14      206.05    167.67 o 
  -5   7  18       29.26      -86.04    150.93 o 
  -4   7  18       34.42      -64.36    137.67 o 
  -3   7  18      602.23      550.85    141.55 o 
  -2   7  18      141.00      143.43    134.19 o 
  -1   7  18     1000.33      883.95    173.18 o 
   0   7  18        2.89       26.94    142.69 o 
  -9   8  18        2.95       53.41    169.80 o 
  -8   8  18      914.37      818.16    180.40 o 
  -7   8  18      481.25      457.19    167.64 o 
  -6   8  18      418.67      341.86    176.16 o 
  -5   8  18      299.72      295.43    189.48 o 
  -4   8  18        1.33      162.29    182.22 o 
  -3   8  18      415.74      220.44    187.39 o 
  -2   8  18      728.89      224.96    200.72 o 
 -13   0  19       52.90      442.53    193.21 o 
 -11   0  19      354.37       68.06    183.54 o 
  -9   0  19     2030.30     2164.61    172.82 o 
  -7   0  19     4846.02     5083.74    260.61 o 
  -5   0  19     9586.91    10353.03    545.20 o 
  -3   0  19     6268.84     6719.75    345.87 o 
  -1   0  19      240.08       65.38    155.59 o 
   1   0  19      109.73     -164.31    175.58 o 
   3   0  19      766.96      966.01    256.68 o 
 -14   1  19      171.95      -37.14    149.42 o 
 -13   1  19      707.94      835.99    142.69 o 
 -12   1  19        7.80      -38.85    119.95 o 
 -11   1  19      740.19      777.57    116.01 o 
 -10   1  19      998.09     1038.28    113.64 o 
  -9   1  19      165.80       35.94     85.55 o 
  -8   1  19     3049.60     3004.33    135.02 o 
  -7   1  19       30.21      -22.12     88.57 o 
  -6   1  19     5136.47     5172.52    174.68 o 
  -5   1  19      148.26       60.34     86.16 o 
  -4   1  19     6198.06     6052.10    291.48 o 
  -3   1  19      159.41      194.97    100.76 o 
  -2   1  19     1696.82     1650.91    126.68 o 
  -1   1  19      179.49      323.32    116.79 o 
   0   1  19      104.17       55.09    112.26 o 
   1   1  19      790.43      933.75    158.59 o 
   2   1  19      200.70      266.10    151.78 o 
   3   1  19      918.73      822.54    175.84 o 
 -14   2  19     1182.94     1733.44    190.14 o 
 -13   2  19       51.61       97.76    140.15 o 
 -12   2  19     1233.67     1514.23    139.13 o 
 -11   2  19      556.27      461.92    118.28 o 
 -10   2  19     1563.16     1606.78    122.27 o 
  -9   2  19     1366.24     1294.09    115.89 o 
  -8   2  19      552.37      498.87    102.60 o 
  -7   2  19     1428.29     1621.78    122.10 o 
  -6   2  19       25.39       35.05     84.33 o 
  -5   2  19     1643.76     1521.99    105.55 o 
  -4   2  19      246.77      307.65    100.38 o 
  -3   2  19      916.73      550.33    104.89 o 
  -2   2  19      801.23      704.72    113.62 o 
  -1   2  19      596.17      511.98    114.95 o 
   0   2  19     3537.42     3378.99    177.57 o 
   1   2  19      149.37       28.07    145.40 o 
   2   2  19     2480.22     2448.30    209.76 o 
   3   2  19      594.85      595.84    170.05 o 
 -14   3  19      172.12        9.33    176.82 o 
 -13   3  19     1135.05     1109.79    166.22 o 
 -12   3  19       15.58      -50.66    141.17 o 
 -11   3  19     1450.10     1406.93    140.90 o 
 -10   3  19      355.25      290.03    121.01 o 
  -9   3  19     2557.51     2774.76    146.34 o 
  -8   3  19       75.55       24.69    105.10 o 
  -7   3  19      449.34      492.68    108.14 o 
  -6   3  19      283.73      279.49    103.86 o 
  -5   3  19      699.63      468.74    108.82 o 
  -4   3  19      147.16       67.77     97.11 o 
  -3   3  19     2410.58     2530.63    141.56 o 
  -2   3  19      107.58      130.80     94.51 o 
  -1   3  19     6961.81     7041.01    209.66 o 
   0   3  19      201.64      436.42    139.71 o 
   1   3  19     4697.67     4868.67    266.28 o 
   2   3  19        0.55     -135.68    154.69 o 
   3   3  19     1239.40      911.92    192.69 o 
 -13   4  19       53.91      -19.69    161.06 o 
 -12   4  19      871.93     1139.56    187.47 o 
 -11   4  19       61.01       39.13    123.44 o 
 -10   4  19     1964.67     2273.23    149.66 o 
  -9   4  19      200.18      108.81    112.73 o 
  -8   4  19     1915.90     2088.26    145.74 o 
  -7   4  19       81.51      129.82    110.54 o 
  -6   4  19       99.89      -83.42    114.21 o 
  -5   4  19      186.15      115.10    106.92 o 
  -4   4  19      710.99      697.55    108.42 o 
  -3   4  19        2.28       67.46    116.32 o 
  -2   4  19     3564.16     3731.84    178.09 o 
  -1   4  19        3.66       87.71    111.83 o 
   0   4  19     5226.58     5040.38    228.68 o 
   1   4  19       39.24       70.46    148.56 o 
   2   4  19     2908.55     2481.37    232.68 o 
 -12   5  19       11.25      -84.22    155.63 o 
 -11   5  19     1132.30     1522.53    162.86 o 
 -10   5  19     1089.17      966.88    171.46 o 
  -9   5  19     1025.35      965.64    142.76 o 
  -8   5  19      330.28      285.18    125.99 o 
  -7   5  19       27.72      -64.50    115.68 o 
  -6   5  19      614.53      515.64    129.95 o 
  -5   5  19      266.81      321.02    120.10 o 
  -4   5  19      896.62      857.54    122.73 o 
  -3   5  19      863.93      843.38    132.77 o 
  -2   5  19      177.37      160.43    127.56 o 
  -1   5  19     2016.44     1976.51    155.57 o 
   0   5  19      278.99      246.78    141.66 o 
   1   5  19     2243.07     2041.80    194.00 o 
 -11   6  19      277.33      194.12    171.83 o 
 -10   6  19      438.05      840.41    196.50 o 
  -9   6  19      771.73      842.46    200.51 o 
  -8   6  19       42.11      120.86    148.03 o 
  -7   6  19     1772.65     1951.30    160.13 o 
  -6   6  19       14.79     -183.83    130.91 o 
  -5   6  19     2169.76     2362.71    165.01 o 
  -4   6  19      204.69        0.95    132.18 o 
  -3   6  19     2169.71     2162.61    161.45 o 
  -2   6  19      245.16      161.79    155.96 o 
  -1   6  19      182.29       70.80    146.93 o 
   0   6  19      700.40      750.13    177.71 o 
  -9   7  19       12.65      -65.89    170.24 o 
  -8   7  19     1670.51     1764.68    204.42 o 
  -7   7  19       57.28       39.42    161.52 o 
  -6   7  19     3403.38     3535.40    302.77 o 
  -5   7  19       41.81      -57.11    182.40 o 
  -4   7  19     3216.50     3398.17    213.02 o 
  -3   7  19       53.82     -374.59    187.29 o 
  -2   7  19     1294.51      953.53    173.24 o 
 -14   0  20      828.32      806.16    282.20 o 
 -12   0  20     3092.20     4037.76    279.56 o 
 -10   0  20     1564.25     1635.99    190.70 o 
  -8   0  20        6.45       49.89    139.11 o 
  -6   0  20      183.17      138.25    155.71 o 
  -4   0  20     4221.05     4333.04    427.57 o 
  -2   0  20     3441.50     3117.73    268.66 o 
   0   0  20     3177.96     3333.34    321.56 o 
   2   0  20     3626.22     3908.06    410.71 o 
 -13   1  20     1655.13     2437.20    199.54 o 
 -12   1  20       21.61       84.44    185.98 o 
 -11   1  20     1937.01     2145.55    162.87 o 
 -10   1  20       17.09      -14.21    123.86 o 
  -9   1  20      152.90      110.59    130.45 o 
  -8   1  20      380.51      295.03    119.58 o 
  -7   1  20        2.65       44.41    102.64 o 
  -6   1  20      730.99      813.80    118.83 o 
  -5   1  20      961.46     1016.78    134.18 o 
  -4   1  20      455.49      336.00    110.11 o 
  -3   1  20     2963.67     3126.77    163.43 o 
  -2   1  20      108.28      -68.66    116.42 o 
  -1   1  20     2737.73     2602.94    159.50 o 
   0   1  20      279.63      389.78    155.36 o 
   1   1  20     2675.90     2932.68    224.53 o 
   2   1  20      541.83       52.06    189.90 o 
 -13   2  20      200.08      103.61    169.79 o 
 -12   2  20      376.44      530.82    155.58 o 
 -11   2  20      336.02      385.06    130.48 o 
 -10   2  20      196.41      179.20    115.82 o 
  -9   2  20     1519.29     1585.58    138.94 o 
  -8   2  20      149.38      158.79    128.17 o 
  -7   2  20     3732.50     4130.10    174.91 o 
  -6   2  20       16.19      -23.06    100.63 o 
  -5   2  20     2110.51     1885.44    129.21 o 
  -4   2  20      980.95      670.69    135.23 o 
  -3   2  20     1750.20     1632.32    142.95 o 
  -2   2  20     3522.80     3445.22    168.76 o 
  -1   2  20       33.88      157.22    118.71 o 
   0   2  20     2298.87     2542.98    210.44 o 
   1   2  20      803.85      828.52    208.46 o 
   2   2  20      912.12      688.61    179.03 o 
 -13   3  20       54.52      258.67    170.80 o 
 -12   3  20      531.53      445.43    143.05 o 
 -11   3  20       65.32      308.45    139.24 o 
 -10   3  20     1494.14     1476.43    132.12 o 
  -9   3  20      134.03      -92.96    115.38 o 
  -8   3  20     4404.46     4720.01    185.81 o 
  -7   3  20        0.06     -183.83    114.31 o 
  -6   3  20     2297.72     2636.66    155.60 o 
  -5   3  20       55.12      -76.62    112.05 o 
  -4   3  20      958.89      703.16    113.79 o 
  -3   3  20      524.81      362.62    158.26 o 
  -2   3  20      401.62      315.00    117.97 o 
  -1   3  20      684.93      733.48    138.11 o 
   0   3  20       33.63      -14.53    134.83 o 
   1   3  20      317.90      295.72    175.31 o 
 -12   4  20       48.97       46.26    163.09 o 
 -11   4  20      683.30      692.08    141.73 o 
 -10   4  20       37.48      102.67    127.66 o 
  -9   4  20     2472.96     2730.71    185.32 o 
  -8   4  20       16.30      151.20    120.11 o 
  -7   4  20     4175.37     4362.75    207.98 o 
  -6   4  20        0.61       66.48    120.33 o 
  -5   4  20     2415.42     2302.46    158.26 o 
  -4   4  20      246.07      101.69    125.78 o 
  -3   4  20     1116.30     1070.34    142.67 o 
  -2   4  20      526.02      352.74    147.21 o 
  -1   4  20      485.45      330.17    143.74 o 
   0   4  20      182.84      147.03    158.16 o 
 -11   5  20      188.56       53.03    163.81 o 
 -10   5  20      680.18      742.99    167.24 o 
  -9   5  20       33.92      -17.43    151.49 o 
  -8   5  20     2165.68     2196.87    178.35 o 
  -7   5  20       23.62      -80.54    134.36 o 
  -6   5  20     2120.85     2337.47    167.06 o 
  -5   5  20       87.40       97.69    133.43 o 
  -4   5  20      995.46      874.10    143.47 o 
  -3   5  20      949.82      960.39    148.22 o 
  -2   5  20      260.62      154.74    177.18 o 
  -1   5  20     1107.64      905.87    171.66 o 
  -9   6  20      205.36      -84.68    173.31 o 
  -8   6  20        2.82      182.28    164.90 o 
  -7   6  20      726.71      748.09    178.88 o 
  -6   6  20      105.55     -106.85    133.67 o 
  -5   6  20     1132.29     1077.92    162.24 o 
  -4   6  20     1157.02     1019.10    186.69 o 
  -3   6  20      876.31      628.48    160.29 o 
  -2   6  20     1816.65     1469.86    238.53 o 
 -11   0  21     1223.11     1586.51    333.87 o 
  -9   0  21     1068.28     1077.91    241.24 o 
  -7   0  21     2646.44     2526.14    242.54 o 
  -5   0  21     2381.17     2673.66    238.90 o 
  -3   0  21      516.01      131.09    205.46 o 
  -1   0  21      432.84     -111.80    227.58 o 
 -12   1  21      830.75     1183.92    186.95 o 
 -11   1  21      139.42      488.68    141.57 o 
 -10   1  21     1986.25     2047.25    182.39 o 
  -9   1  21       15.38       24.15    150.86 o 
  -8   1  21     2044.95     2317.27    158.30 o 
  -7   1  21      493.03      412.46    153.00 o 
  -6   1  21     2409.69     2540.48    167.84 o 
  -5   1  21      894.65      737.21    131.58 o 
  -4   1  21     1123.54     1131.84    141.76 o 
  -3   1  21      559.03      533.42    143.06 o 
  -2   1  21        1.12       53.49    128.61 o 
  -1   1  21      294.20      513.58    176.41 o 
   0   1  21      444.71      544.76    179.81 o 
 -12   2  21      511.68      328.84    171.95 o 
 -11   2  21     1001.75     1068.88    175.91 o 
 -10   2  21      269.87      -69.72    169.75 o 
  -9   2  21     2183.77     2346.40    172.39 o 
  -8   2  21      120.26      202.39    125.09 o 
  -7   2  21     1327.32     1156.09    151.36 o 
  -6   2  21     1179.42     1201.94    148.04 o 
  -5   2  21      815.00      740.91    124.21 o 
  -4   2  21     1750.63     1556.67    145.86 o 
  -3   2  21        7.37      137.30    125.03 o 
  -2   2  21     1834.65     1832.13    155.36 o 
  -1   2  21       28.45      154.04    156.30 o 
   0   2  21     1260.87     1269.92    190.75 o 
 -11   3  21      496.18      749.33    161.32 o 
 -10   3  21      167.50      132.72    135.25 o 
  -9   3  21       93.93      222.83    144.67 o 
  -8   3  21      398.34      293.60    125.35 o 
  -7   3  21      280.62      139.38    120.72 o 
  -6   3  21      176.66       15.75    121.89 o 
  -5   3  21     1485.31     1197.46    176.88 o 
  -4   3  21        3.51        8.16    133.76 o 
  -3   3  21     3333.10     3456.17    178.33 o 
  -2   3  21        3.02     -170.17    127.64 o 
  -1   3  21     4352.85     4302.88    233.63 o 
 -10   4  21      175.54      282.68    162.25 o 
  -9   4  21       96.42        3.81    139.41 o 
  -8   4  21        2.86      -54.98    134.91 o 
  -7   4  21       88.54      142.94    135.76 o 
  -6   4  21      896.99      863.91    148.55 o 
  -5   4  21        6.76      -92.19    138.22 o 
  -4   4  21     1896.35     1843.57    176.53 o 
  -3   4  21        9.88      -13.84    156.55 o 
  -2   4  21     4312.09     4409.22    262.14 o 
  -9   5  21        6.31     -167.72    159.73 o 
  -8   5  21      872.25     1078.09    167.17 o 
  -7   5  21      367.33      145.01    154.72 o 
  -6   5  21      423.25      106.74    148.36 o 
  -5   5  21      900.46      955.71    166.29 o 
  -4   5  21       17.01       21.17    152.30 o 
  -3   5  21     1120.45     1087.36    174.01 o 
 -10   0  22       45.03      109.11    236.07 o 
  -8   0  22      835.38      558.71    265.48 o 
  -6   0  22     2994.98     3489.43    302.78 o 
  -4   0  22     4456.48     4534.25    447.14 o 
  -2   0  22     2427.87     2867.86    604.29 o 
 -11   1  22       76.34       70.29    242.02 o 
 -10   1  22      241.33      150.66    179.72 o 
  -9   1  22       90.33      154.80    156.62 o 
  -8   1  22      147.03     -148.02    156.26 o 
  -7   1  22      837.02      778.71    148.95 o 
  -6   1  22      205.25      327.77    156.78 o 
  -5   1  22     2384.07     2574.21    187.58 o 
  -4   1  22      112.29        7.84    146.14 o 
  -3   1  22     2688.13     2635.87    200.48 o 
  -2   1  22        2.83      -48.31    180.28 o 
 -10   2  22       21.80     -101.40    151.25 o 
  -9   2  22     1405.20     1639.83    184.10 o 
  -8   2  22       33.28      101.62    149.86 o 
  -7   2  22      932.37      631.11    162.19 o 
  -6   2  22      287.66      425.11    149.78 o 
  -5   2  22      378.04      183.56    142.70 o 
  -4   2  22     1445.46     1225.28    156.93 o 
  -3   2  22       24.85     -101.73    138.13 o 
  -9   3  22       13.66     -106.91    146.37 o 
  -8   3  22     2710.36     2859.45    199.16 o 
  -7   3  22        4.20      281.95    158.16 o 
  -6   3  22      551.23      600.86    161.62 o 
  -5   3  22      189.40      181.01    150.16 o 
  -4   3  22        4.05      -45.71    143.88 o 
  -7   4  22     1396.17     1249.51    171.11 o 
  -6   4  22        3.86        8.08    161.99 o 
  -7   0  23      333.33       36.31    421.93 o 
                                                 
